# Supplementary material for: The internal structure of handwriting proficiency in beginning writers
Source: PLoS One. 2024 Jan 5;19(1):e0296096. doi: 10.1371/journal.pone.0296096 (PMC10769097; doi:10.1371/journal.pone.0296096)
Supplement: S1 Dataset — (CSV) [file pone.0296096.s001.csv]

FirstLanguage (1 = German/Swissgerman)	agemonths	handedness	sex (1 = male)	PenStops	PenLifts	NIV	Press	TeacherRating	inhibition	shifting	WorkingMemory	VMI	MotherSES	FatherSES	Mean_SES
2	77	r	2	NA	NA	NA	NA	4	NA	NA			57.64	57.64	57.64
2	85	r	2	1654	14258.75	8.375325	1.5232325	4	0.851353652	0.761067731	7	1.538461538	68.88	81.4	75.14
1	82	l	1	1042.5	8265.5	7.8595575	1.027745	5	1.641586867	1.418255594	13	1.551282051	79.05	81.4	80.225
1	86	r	2	2504.25	14830.5	13.3179925	1.1275675	5	0.483546004	0.728404054	9	1.269230769	75.43	70.89	73.16
1	78	r	1	424.25	7423.75	6.9081175	1.633375	5	1.024050559	0.828599963	8	1.358974359	73.91	76.65	75.28
1	85	r	1	1032.5	18967.25	6.602885	1.5212925	4	1.368493079	1.320287578	6	1.320512821	47.83	37.83	42.83
1	85	r	1	3701	14913.66667	15.68151	1.751396667	3	1.087278838	1.175954409	2	1.602564103	50.15	35.33	42.74
2	85	r	1	4651.25	16144.5	11.2410025	1.0510425	3	NA	0.652125506	7	1.153846154	35.34	65.01	50.175
2	83	r	1	6744	19810	18.2413475	1.1285375	3	NA	1.013683617	6	1.282051282	17.53	25.95	21.74
1	89	r	2	426.75	9808.75	4.56937	1.60033	3	1.006325474	1.022094872	9	1.307692308	54.92	43.76	49.34
1	89	r	1	1709.25	11777.5	11.390515	1.6055575	3	1.123126785	0.889828252	7	1.41025641	24.53	19.41	21.97
2	87	r	1	NA	NA	NA	NA	3	NA	NA			43.51	56.03	49.77
1	87	r	1	3779	NA	10.1198275	1.944265	3	0.68212824	0.652722214	5	1.269230769	70.89	57.64	64.265
1	89	r	1	1411.25	11793.25	7.7509625	0.79199	3	0.977011494	0.803711122	5	1.333333333	68.7	52.72	60.71
1	85	l	2	1700.25	14240	7.6620875	1.6465175	3	0.983020554	0.916204563	3	1.282051282	31.08	51.01	41.045
2	85	r	2	839.75	8815.25	5.7712125	NA	4	1.359670658	1.109521446	7	1.512820513	35.34	NA	35.34
2	82	r	2	1057	9203.5	7.1657525	NA	4	0.869342879	1.035384845	12	1.692307692	88.7	72.3	80.5
2	86	r	2	1613.25	14236	8.6678575	1.9505275	2	0.722880328	0.90495617	4	1.384615385	NA	25.04	25.04
2	87	l	1	583.25	10255.75	4.927985	1.786275	3	1.023576376	1.1288545	4	1.423076923	73.91	77.24	75.575
1	85	r	2	1135.75	4927.5	7.17469	1.378065	5	1.226456417	1.013852358	7	1.551282051	76.49	81.92	79.205
1	85	r	1	2304	11305	8.185315	1.5131775	4	1.435602953	1.297243135	10	1.243589744	29.47	52.72	41.095
1	83	r	2	1118.75	14984.75	16.1884025	0.6789575	5	0.764044944	1.051632055	7	1.487179487	76.49	76.49	76.49
1	82	l	2	1536.75	9989.25	6.19861	1.8681975	2	1.164144354	1.029668412	7	1.166666667	57.64	56.03	56.835
1	81	r	1	3241.75	13608.25	10.2723125	1.436735	4	1.060776239	0.908228295	8		58.77	70.09	64.43
2	80	r	1	3298.5	16226.75	11.925695	1.287425	1	0.910746812	NA	8		62.39	NA	62.39
1	79	r	1	3053	12694.25	10.3307525	1.5287425	3	1.436072342	1.374310705	9	1.205128205	56.03	56.03	56.03
1	78	l	1	2551.25	13207.25	19.22335	0.784735	3	1.827830189	1.362464501	8	1.166666667	39.04	21.82	30.43
1	78	r	1	2526.25	12778.75	11.798405	0.6085175	3	1.013669175	1.019342723	8	1.384615385	81.4	74.66	78.03
1	78	l	2	2737.25	16855.75	15.65606	1.54437	2	1.417694933	1.320111114	4	1.205128205	85.41	81.4	83.405
1	75	r	2	675.75	14132.25	9.6602675	1.318035	5	1.073949064	0.952098975	13	1.256410256	82.41	73.91	78.16
1	80	l	1	865.5	22922.75	15.39678	1.6344325	3	1.290045152	1.029331589	8	1.346153846	68.7	78.86	73.78
1	87	r	2	NA	NA	NA	NA	3	0.906148867	0.920759284	10	1.58974359	19.41	19.41	19.41
1	86	r	1	NA	NA	NA	NA	3	0.996737949	0.979166667	6	1.320512821	NA	NA	NA
1	82	r	2	998.5	16095.25	8.2435525	1.05916	3	1.627980254	1.552689782	8	1.179487179	26.64	78.86	52.75
1	86	r	1	116.5	15377.5	8.3397425	0.7792725	4	1.130502367	NA	6	1.41025641	80.92	21.82	51.37
1	82	r	1	1344.75	NA	9.832245	1.49793	1	1.172291297	1.067290567	10	1.282051282	14.64	58.07	36.355
2	85	r	2	533.25	19657.75	4.609715	1.8255925	4	0.903093094	0.816861258	7	1.320512821	56	88.7	72.35
1	84	r	1	4638	12415.25	7.47634	1.5681375	3	0.913942038	NA	6	1.371794872	63.31	64.44	63.875
1	86	r	1	978.25	12405.75	12.1113625	0.9451575	4	1.051303616	0.919423611	11	1.487179487	70.89	72.3	71.595
1	86	r	1	1554.5	16513.25	6.0480775	2.693905	3	1.036422861	NA	0	1.205128205	74.79	NA	74.79
1	86	r	2	1887.25	12542.25	10.041085	1.5181275	5	0.865542456	0.775452855	7	1.269230769	70.34	79.74	75.04
1	84	r	1	1249.75	8970.75	5.357195	1.5273925	4	1.045395508	1.175793961	9	1.346153846	25.04	50.15	37.595
1	84	r	1	1145.5	12435	11.0928025	0.6007575	5	1.09134202	1.037213864	16	1.487179487	75.25	73.71	74.48
1	79	r	2	1685.5	13601.25	11.7552075	1.23962	3	1.022802479	0.898692452	0	1.371794872	70.57	65.01	67.79
1	78	r	1	1714.5	16835.5	11.854545	1.03673	2	1.08567529	NA	11	1.243589744	76.49	72.94	74.715
1	87	r	1	772	14266.75	8.8589175	1.0870825	3	1.355759861	1.034165003	2	1.269230769	77.24	76.65	76.945
2	83	r	2	NA	NA	NA	NA	3	1.117818019	NA	4	1.333333333	17.53	30.59	24.06
1	87	r	1	656.5	13683.5	7.794415	1.6040025	3	1.402087553	1.252353618	6	1.217948718	43.51	72.83	58.17
2	77	r	2	425	14295.75	3.7270825	1.2149525	3	0.942914391	NA	2	1.076923077	NA	56.35	56.35
1	78	r	1	895.5	16026	12.9523825	1.496295	2	1.786245907	1.287054318		1.192307692	73.91	50.15	62.03
1	82	r	1	610	9585.25	7.7472225	1.89995	4	0.857395032	0.883141389		0.974358974	50.73	74.66	62.695
1	85	r	1	2281.5	14447	13.7875	1.03209	4	1.07951287	1.177422065	8	1.41025641	86.72	78.76	82.74
1	83	r	1	NA	NA	NA	NA	2	NA	NA			NA	NA	NA
1	87	r	1	4843.5	14681.5	12.9380625	2.41755	3	1.706749418	0.953627569	11	1.461538462	44.92	68.7	56.81
1	78	r	2	5366	19734.33333	13.35185	1.623006667	3	0.866355281	NA	5	1.012820513	79.74	65.42	72.58
1	78	l	2	1743.25	16280.75	12.8623375	NA	3	1.428571429	1.386302751	10	1.358974359	86.72	85.41	86.065
2	78	r	1	1588.75	15283.25	8.3463875	1.39806	4	1.153480798	1.046156856	7	1.282051282	14.64	17.53	16.085
2	82	r	1	1875.5	23077	7.6130175	NA	3	NA	1.303157384	6	1.153846154	NA	56.03	56.03
1	85	r	1	NA	NA	NA	NA	3	NA	NA			26.64	81.4	54.02
1	81	l	1	1738.25	19038.5	9.94681	0.8320475	4	0.753295669	0.750886906	11	1.487179487	45.76	65.25	55.505
1	82	r	2	NA	NA	NA	NA	3	0.974001648	1.061878372	5	1.346153846	85.13	70.34	77.735
2	87	r	2	717.25	7155.75	10.2563175	1.8285025	5	1.623623725	1.302753822	11	1.256410256	NA	NA	NA
1	75	r	1	3199.25	20504	8.365475	1.6402525	4	0.801496126	0.566947106	3	1.192307692	70.09	73.91	72
1	80	r	2	1713.75	11916.5	8.427075	1.73897	3	1.050290374	1.084229772	4	1.192307692	57.99	56.03	57.01
1	85	r	1	283.75	9717.5	5.83106	0.7585325	5	1.124389617	1.049004227	11	1.243589744	88.7	81.92	85.31
1	85	r	2	556.5	16700.5	5.8624975	1.7235925	5	1.148726265	1.010963222	14	1.243589744	81.92	79.74	80.83
1	82	r	2	4737.25	15759.5	14.9223475	1.5153225	5	0.85531005	1.027374757	11	1.358974359	24.53	59.35	41.94
1	80	r	2	907	8738.5	4.917735	1.2863125	4	0.877431848	0.725420069	6	1.371794872	70.89	NA	70.89
2	86	r	2	965.25	NA	8.16111	NA	4	1.524868816	1.688324805	10	1.076923077	NA	NA	NA
2	77	r	2	1757	13154.25	9.5452425	1.131005	3	0.818293404	0.708605666	6	1.076923077	50.37	23.63	37
2	78	r	1	NA	NA	NA	NA	1	NA	NA			NA	29.16	29.16
2	82	r	1	530.75	10327	4.1382575	0.996725	2	0.898993707	0.922801483	5	1.064102564	44.94	54.92	49.93
2	87	r	1	652.75	18247.5	7.3679675	1.463765	2	0.824690741	0.972356666	6	0.974358974	NA	NA	NA
1	87	l	2	841.25	9014.5	5.330305	1.5636425	4	1.205607799	1.03926097	9	1.346153846	50.73	23.57	37.15
2	82	r	1	542.25	9485.75	4.12238	1.6480975	5	1.544865468	1.485673859	8	1.333333333	NA	NA	NA
1	85	r	1	329.25	9269	7.16526	1.28188	3	0.866506958	0.895935223	10	1.192307692	57.64	50.15	53.895
1	84	r	1	1411.75	14239.25	7.584325	2.46755	3	1.10483673	0.876508821	10	1.179487179	65.01	62.45	63.73
2	79	r	2	1642.5	5671.75	6.4443175	1.4317825	3	NA	0.351315028	5	1.025641026	17.53	32.5	25.015
2	79	r	1	1573.75	10436.25	7.86978	1.6058325	3	0.561272217	0.620823367	7	1.115384615	32.5	32.5	32.5
2	82	r	1	3695.75	16386.75	9.8551825	1.519215	2	NA	0.680288057	7	0.935897436	NA	NA	NA
1	89	l	1	627.75	11987.5	7.134065	1.3336525	2	1.039130693	0.682837094	7	1.179487179	50.37	77.1	63.735
2	78	r	2	1059.25	10788.5	10.5622475	1.6085425	3	0.97664425	0.740223735	7	1.423076923	NA	32.5	32.5
2	81	r	2	297.25	10760	7.71848	1.3524575	3	0.62766527	0.91888594	7	1.320512821	43.51	56.03	49.77
2	78	r	2	3471.25	17734.25	10.37175	1.7059	3	0.760175492	0.753810377	5	1.064102564	23.57	58.07	40.82
1	84	r	1	645.25	7139.5	6.015785	NA	3	1.513360132	1.520313797	10	1.41025641	50.9	74.66	62.78
2	78	r	1	560.5	9359	4.8937725	NA	3	1.859792323	1.233567676	5	1.384615385	39.02	16.5	27.76
1	85	r	1	1376.5	9496.75	8.3684925	1.56136	4	1.370131141	1.109787277	7	1.679487179	75.54	70.89	73.215
1	88	r	1	447.5	9795	4.6014975	1.3086875	3	1.185876592	1.351070791	10	1.461538462	85.13	86.72	85.925
1	88	r	1	75.25	5858.5	4.004335	1.022415	4	1.223858032	1.129015229	6	1.576923077	76.49	NA	76.49
2	76	r	2	63	7699.25	5.6394225	1.0991125	4	0.881190362	0.925344756	9	1.435897436	82.41	75.25	78.83
2	77	r	2	506.5	6301.75	6.5787325	1.2243525	4	0.895873861	0.965253395	4	1.166666667	73.71	80.75	77.23
2	87	r	2	0	14078.5	5.3913675	1.0040375	4	1.537147737	1.168631552	7	1.743589744	56.03	81.92	68.975
2	81	r	2	464.75	6076.75	4.920645	1.147695	4	1.151020685	0.99474242	9	1.346153846	57.64	57.64	57.64
2	77	r	1	135.75	1977.5	3.9503475	1.7325975	5	1.140323092	0.360937237	7	1.628205128	44.92	65.12	55.02
1	84	r	1	347.75	18505.25	6.219445	1.133545	3	0.960799385	0.822805314	2	1.128205128	NA	NA	NA
1	86	r	2	658.25	10179	7.125405	0.94133	4	1.178918169	1.319847243	11	1.435897436	73.91	52.72	63.315
2	88	r	1	2566	7547.5	12.4181525	2.5727225	5	1.30198915	1.35470557	11	1.692307692	26.64	NA	26.64
2	76	r	2	3681.25	11078.5	9.227055	1.533605	2	1.170617501	1.023619458	2	1.461538462	70.09	14.64	42.365
1	87	l	1	5850.5	23108.5	18.0481225	0.892995	4	0.612109568	0.350859915	1	1.487179487	31.08	30.78	30.93
1	83	r	2	4048.75	9909.5	14.1276625	0.9581475	4	1.070461558	1.10089761	10	1.576923077	82.41	88.7	85.555
1	89	r	1	891.25	10103.75	6.095765	1.0349625	5	1.493528045	1.085021553	8	1.5	24.53	50.37	37.45
2	89	r	1	539.5	9569	3.3435325	0.78862	2	1.090981222	1.024110075	7	1.115384615	50.37	71.39	60.88
1	83	r	1	127.5	9387	3.2130375	1.0386925	3	1.213634315	0.96248075	4	1.038461538	54	54	54
2	77	r	2	1362.75	10891.25	8.0638525	0.8953325	3	NA	NA	5	1.512820513	24.53	74.66	49.595
2	89	l	2	331	7777.75	3.510715	1.23715	3	NA	0.910548346	7	1.128205128	61.82	76.24	69.03
1	85	r	1	2435	21067.25	9.2018375	1.623625	3	1.214560849	0.930165096	11	1.294871795	85.85	76.65	81.25
2	77	r	1	3754.25	12781.5	10.4423075	1.80975	3	0.79862391	0.869977511	6	1.243589744	NA	22.57	22.57
2	87	r	1	5872.25	11780.25	13.7773825	1.24027	3	1.874279123	1.316745557	9	1.487179487	29.73	14.64	22.185
2	86	r	2	2736.75	20460.75	12.8069975	0.92535	3	0.837140329	0.920349918	7	1.294871795	71.39	72.94	72.165
2	82	r	2	554.5	14352.5	5.86434	1.0696425	3	1.113275814	0.980159068	10	1.525641026	25.04	NA	25.04
1	86	r	2	1116	19808.75	8.739285	1.3456	2	0.73999809	0.712250121	5	1	26.64	58.07	42.355
2	86	r	1	5501	18000.5	14.2585425	1.3451775	2	1.579986833	NA	5	1.217948718	NA	NA	NA
2	77	r	1	440.5	7597	4.5646	0.4882525	4	NA	1.204272787	6	1.320512821	35.34	51.5	43.42
2	86	l	2	486.75	6786.5	6.2458325	1.3020675	3	NA	NA	5	1.102564103	57.64	57.64	57.64
2	81	r	2	397.5	4512.75	4.299785	1.15921	4	1.09430959	1.00317006	11	1.294871795	76.24	75.13	75.685
1	86	r	2	622	10183	5.44399	1.5755375	2	1.008096273	0.944640844	6	1.448717949	73.91	75.43	74.67
1	77	l	1	1204.25	17476.25	5.9583325	1.137635	3	1.300798421	NA	14	1.307692308	NA	NA	NA
2	83	r	1	1316.75	19542	10.50128	0.9732975	3	1.474478512	1.394142022	8	1.5	NA	NA	NA
2	75	r	2	1595	16294.75	4.8886025	1.6350575	2	1.481586003	NA	4	1.179487179	NA	NA	NA
1	84	r	2	4978.25	22921	14.539375	1.46041	4	1.49882904	1.187543983	12	1.628205128	NA	NA	NA
1	84	r	2	961	18807	7.9725825	0.913725	2	1.262580715	1.200065415	5	1.282051282	NA	NA	NA
2	82	r	1	1862.75	15064.75	8.3280775	1.2679675	3	1.514803764	NA	7	1.346153846	NA	NA	NA
2	85	r	2	2838.75	17761.75	8.7267225	0.9453175	2	1.285152706	1.405062646	9	1.153846154	NA	NA	NA
1	84	r	2	4110.25	14379.5	13.36453	1.5219725	4	1.544503773	1.247514778	13	1.282051282	NA	NA	NA
2	82	r	2	1865.25	13621	12.708335	0.6997325	3	0.774793388	NA	8	1.294871795	NA	NA	NA
2	78	r	1	2154.75	15463	8.7597225	1.365655	2	0.816026766	NA	9	1.243589744	NA	NA	NA
1	80	r	2	3285.25	12777.5	11.8835175	1.54363	4	0.831216809	0.970275651	6	1.294871795	NA	NA	NA
2	86	r	2	2018.75	15561.5	12.7206425	0.44523	5	1.363490536	0.92663369	14	1.653846154	NA	NA	NA
2	77	l	2	1800.25	13304.75	10.80895	2.0014525	4	0.586682312	1.142624519	8	1.294871795	NA	NA	NA
2	83	r	2	240.25	7982.5	4.8501825	0.7189275	4	1.788289588	NA	13	1.384615385	NA	NA	NA
1	78	r	2	1258.25	10771	6.40484	1.34101	3	1.171188757	1.135320865	9	1.128205128	44.92	75.13	60.025
2	81	r	1	706	16932.5	8.9979175	0.7724475	4	1.117982042	0.887633112	2	1.333333333	60.44	70.57	65.505
1	86	r	1	2727.75	20151.5	12.8687025	2.01769	5	1.088250298	1.138645317	13	1.384615385	85.13	81.13	83.13
2	74	r	2	1129	16766.75	7.6916675	0.918	3	0.720796131	0.838795497	3	1.102564103	29.73	NA	29.73
2	81	r	2	1340.25	12683.75	10.1789175	1.3511475	3	1.254844067	0.86521138	5	1.346153846	56.03	23.41	39.72
1	77	r	2	2886.25	17413	6.7008125	2.50186	3	0.764350684	0.888752312	6	1.102564103	NA	22.57	22.57
1	77	r	2	NA	NA	NA	NA	3	1.145591159	0.752460689	6	1.602564103	71.39	75.13	73.26
1	85	r	2	NA	NA	NA	NA	4	1.261779898	1.16057326	7	1.461538462	71.39	72.94	72.165
2	82	r	2	1870.5	10300.5	15.529655	1.174005	5	1.53537766	1.35769769	8	1.782051282	NA	50.57	50.57
1	85	r	1	474.75	19122.75	6.74954	1.7396625	5	0.915972952	0.890087742	12	1.512820513	83.09	72.94	78.015
2	80	r	1	2154.5	8385.75	4.86308	1.2578775	4	1.540413193	1.328599582	11	1.205128205	83.5	75.13	79.315
2	77	r	2	1890.25	10310	7.6267475	1.55531	5	2.013383076	1.612794459	8	1.307692308	NA	NA	NA
2	82	r	2	1049.5	10195.75	7.0928575	1.862805	5	1.12896799	1.12398074	14	1.525641026	73.71	72.94	73.325
1	84	r	1	2789.5	8499.25	9.79617	1.31857	3	0.887589412	0.713096261	12	1.358974359	70.89	72.94	71.915
1	89	r	1	820.75	10926.75	9.99767	3.253195	5	0.981033355	0.700686042	1	1.371794872	54.55	72.94	63.745
2	75	r	2	75.5	4728.25	3.054655	0.8098975	4	0.938572076	0.797100199	5	1.320512821	72.94	72.94	72.94
1	79	r	1	3290.75	20134.75	12.1245975	2.11023	3	0.784758251	NA	8	1.282051282	70.09	57.64	63.865
1	82	r	1	1494.5	10166.5	12.8262825	1.3340275	3	1.227725551	1.134157532	10	1.205128205	86.72	85.13	85.925
1	80	r	2	353.5	10980.75	3.159615	0.8454475	4	1.00887214	0.87277506	10	1.551282051	73.91	85.13	79.52
2	78	r	2	1286.5	8057	6.5549225	1.2068725	3	1.013370866	0.829222402	9	1.512820513	NA	NA	NA
1	76	r	1	2563.5	24718.75	6.2441625	2.0394075	2	0.838776911	0.879849268	5	1.243589744	NA	75.5	75.5
1	81	r	1	5645	11037.25	14.4548075	1.121465	3	1.221659301	1.248413034	11	1.423076923	82.41	75.13	78.77
1	76	r	1	915.75	17129.5	7.00617	0.9843725	3	0.993948607	0.788583531	4	1.423076923	82.41	82.41	82.41
1	75	r	2	NA	21603.5	11.0105675	1.3860975	2	0.428888918	NA	10	0.948717949	43.51	51.5	47.505
2	80	r	2	NA	NA	NA	NA	3	1.44092219	1.09810244	6	1.269230769	NA	NA	NA
1	84	r	2	2280.25	NA	10.86993	1.8129075	3	0.620963736	0.686349559	3	1.051282051	NA	NA	NA
1	90	r	1	NA	17423.75	19.42058	1.7690325	3	0.723712218	1.029519619	6	0.974358974	82.41	88.96	85.685
2	85	r	1	NA	NA	NA	NA	3	NA	1.091077712	5	0.858974359	NA	37.83	37.83
2	78	r	1	2575.5	28510.25	4.771305	1.3092175	3	1.68025698	NA	7	1.064102564	NA	NA	NA
1	86	r	1	2193.75	13826.75	15.04258	1.226175	4	1.537433155	1.554076964	11	1.320512821	76.49	78.69	77.59
1	86	r	2	1611	16374	11.6142875	0.9870025	5	1.012580546	0.879352401	6	1.474358974	70.09	65.01	67.55
2	81	r	2	NA	NA	NA	NA	3	NA	NA			50.15	76.24	63.195
1	83	r	2	3637.25	19730	10.137065	1.0608075	3	0.694884424	NA	7	1.102564103	52.72	57.64	55.18
1	87	r	2	4245.5	14485.25	14.20539	2.6648	4	1.23028744	1.111207696	9	1.666666667	76.49	30.35	53.42
1	87	r	1	112.25	12287.75	8.1833325	1.9322425	4	1.056954762	1.011879076	2	1.705128205	76.24	NA	76.24
2	87	r	2	1934.5	14719.75	11.2284225	1.9437675	4	1.553007811	1.340478791	7	1.525641026	74.66	74.66	74.66
2	87	r	1	1919.5	14904.5	6.84908	2.7115525	4	1.423027167	0.868146868	4	1.205128205	75.43	30.34	52.885
1	86	r	2	5215.25	16303.5	14.8553625	0.88346	3	0.623708728	0.943239041	7	1.012820513	68.7	57.64	63.17
1	85	r	1	2446	14798	7.1272325	1.779095	2	1.404239899	1.128938919	8	0.884615385	82.41	85.41	83.91
1	84	r	1	747.75	13330	3.905495	1.0496875	4	1.342758975	1.170222144	9	1.346153846	62.39	85.85	74.12
1	84	r	2	6969	21000	16.1728275	1.1379925	3	1.877001215	1.5592131	4	1.179487179	57.64	70.34	63.99
1	84	r	2	1257.75	16487.75	7.771475	1.2016625	4	0.935905564	0.98062696	7	1.448717949	85.13	24.68	54.905
1	83	r	2	1308.5	13530	11.214015	1.1823425	4	1.315838941	1.288209564	12	1.474358974	76.49	76.65	76.57
2	83	r	1	NA	NA	NA	NA	4	1.136031679	1.015497668	10	1.423076923	76.24	57.64	66.94
2	82	r	2	2429.25	14649.5	8.4770825	2.3388175	3	1.12787255	0.768522786	2	1.192307692	57.64	56.03	56.835
1	82	r	2	1276.5	11941.25	7.883575	1.902795	4	1.169429731	1.07118968	8	1.41025641	85.85	75.54	80.695
2	81	r	1	2670	11506	10.16881	1.56492	4	1.766160367	1.310069774	5	1.217948718	81.4	79.49	80.445
1	78	r	1	3169.25	11320	8.7623625	0.967955	3	1.221141004	1.101395247	10	1	78.69	37.83	58.26
2	77	r	1	NA	NA	NA	NA	4	0.88078012	1.092157561	6	1.307692308	29.47	26.85	28.16
1	77	r	1	5186	12745.5	10.1011175	1.6199675	3	1.58306572	1.268852918	3	1.205128205	75.43	85.13	80.28
1	77	r	1	1029.25	11410.5	9.1526775	1.1741	4	0.798942937	0.874202219	8	1.205128205	44.92	75.13	60.025
2	75	r	2	5745.25	16449.75	14.1291675	1.5638725	3	1.115694097	0.621534076	6	1.256410256	81.13	NA	81.13
1	85	r	2	1580.5	16674.75	9.857925	2.549985	2	1.763571232	1.22681332	6	1.307692308	70.34	70.34	70.34
2	85	r	1	653	8679.25	5.6752	0.9214975	2	NA	0.861585608	10	1.025641026	29.73	57.64	43.685
1	86	r	1	360.5	7925.75	5.2446675	1.30596	2	0.882685571	0.869254728	8	1	62.39	60.29	61.34
1	85	r	1	260.25	11584	7.35966	1.1339775	3	1.012145749	0.98716561	6	1.192307692	62.13	24.53	43.33
1	85	r	2	1443.25	13233.75	7.5571425	1.058885	3	1.112484549	0.880378752	7	1.230769231	79.49	26.62	53.055
1	87	r	1	691.25	11475.25	3.469755	1.548745	3	1.070090958	0.959533148	10	1.192307692	70.34	74.66	72.5
1	86	r	1	2417.25	18896.75	12.52564	1.4244875	2	1.223672501	1.013565673	8	1.141025641	43.85	56	49.925
1	83	r	2	351.5	12135.75	9.2788475	1.461575	3	0.965415413	0.618327686	10	1.41025641	54.55	NA	54.55
1	83	r	2	355.5	8615.75	3.5608975	1.32654	3	0.903552251	1.074807568	8	1.205128205	48.66	21.82	35.24
2	88	r	2	523.75	6950.25	7.3877625	2.0510675	4	1.729405661	1.374989718	11	1.487179487	50.37	70.34	60.355
1	88	r	1	1572.75	10173	6.481745	1.6698425	3	0.790045428	0.988274707	4	1.205128205	85.13	76.65	80.89
1	81	r	2	61.75	8885.25	2.72619	0.9514775	4	1.267096486	1.03153218	10	1.307692308	78.69	76.65	77.67
1	87	r	2	1824.25	16201.25	13.9375	1.09369	3	0.918622699	0.910759933	5	1.282051282	68.7	37.34	53.02
1	86	r	2	605	12054.75	4.899475	0.9942925	3	0.985810306	0.797797288	6	0.923076923	76.24	76.24	76.24
2	82	l	2	981.75	6992.25	6.1542125	1.615505	4	1.201221814	0.493172665	9	1.346153846	82.41	73.91	78.16
1	80	l	2	124	8760.75	7.048215	1.2112575	3	1.297118824	1.172604218	7	1.346153846	57.64	79.74	68.69
1	79	r	2	885	6996.75	5.576925	0.86534	3	0.691228313	0.734110358	10	1.230769231	NA	79.74	79.74
2	87	r	2	767.25	3342.75	3.8221875	1.8675025	3	1.454394349	1.307398744	8	1.282051282	76.24	76.24	76.24
2	76	r	1	2721.25	25157	9.2125	1.99401	2	1.173295788	1.131529078	7	1.179487179	75.5	70.09	72.795
1	81	r	2	2623.75	15389	11.244125	0.767155	5	1.31559164	0.998328223	11	1.346153846	79.74	79.74	79.74
1	76	r	2	2561	14571	10.0743125	1.39849	3	NA	NA	6	1.230769231	82.41	70.34	76.375
1	81	r	1	1299	9978.75	8.7709225	1.9671925	3	1.355175575	1.334376884	10	1.205128205	88.7	70.09	79.395
1	86	r	1	374	17922.5	7.690245	1.3599625	5	1.637256685	0.612366823	8	1.435897436	42.3	79.74	61.02
2	84	r	2	693	12647.75	5.28409	1.17113	3	NA	NA	3	1.08974359	14.64	56.03	35.335
1	85	r	2	1252.5	11730.5	6.1664625	1.6498725	3	1.388246182	1.093365679	7	1.205128205	24.98	22.77	23.875
2	77	r	2	583.25	9380.75	7.639205	1.4490525	2	1.158673962	0.583349309	6	1.166666667	NA	NA	NA
1	78	r	1	4426.5	21489	13.9961825	1.057015	2	0.707317792	0.593521541	7	1.166666667	44.92	32.5	38.71
1	76	r	2	1879.75	18549.25	8.644735	1.4666125	4	0.503778338	0.734653219	7	1.487179487	88.7	65.01	76.855
2	87	r	2	221.75	10526	6.18892	0.9965225	4	1.195110292	0.953962302	12	1.371794872	14.64	16.5	15.57
2	80	l	2	1849.75	7038.75	5.951515	1.45945	3	1.21004336	0.791693572	11	1.307692308	70.5	88.7	79.6
1	84	r	1	NA	27041.25	NA	1.33115	2	0.802322014	0.677021656	4	1.076923077	88.7	73.91	81.305
1	77	r	1	3513.25	18890.75	10.8996525	1.0473225	2	0.909734155	0.882719117	0	0.923076923	82.41	77.1	79.755
2	82	l	1	5027.5	NA	15.4348725	1.0931925	3	0.601277715	0.520774226	6	1.461538462	50.9	88.7	69.8
2	87	r	1	1618	14987.33333	11.35003667	0.839813333	3	1.108605069	0.48344065	5	1.282051282	70.34	NA	70.34
2	89	r	2	4051.75	14144.5	NA	0.91962	4	1.015552461	0.899060606	9	1.679487179	NA	27.52	27.52
2	79	r	2	NA	NA	NA	NA	4	NA	NA			76.24	76.24	76.24
1	83	r	2	2385.25	14055.75	12.8774725	1.0283925	3	1.321502737	0.858589098	8	1.525641026	75.13	76.49	75.81
1	81	r	1	2152	12651	11.2569325	1.37718	3	0.896081679	0.897087068	7	1.512820513	73.91	NA	73.91
1	80	r	2	1089.666667	14335.33333	7.737746667	1.574433333	3	0.97410039	0.705095009	9	1.282051282	68.7	88.7	78.7
1	76	r	1	1904.75	16352.75	6.0446825	1.312815	1	1.341699223	1.219918322	12	1.256410256	88.7	88.7	88.7
1	81	r	1	1959.75	11411	15.48922	1.6654225	3	0.923511517	0.845157977	12	1.461538462	73.71	NA	73.71
1	80	r	2	1344.666667	15951	4.30303	1.479286667	3	NA	0.540751229	7	1.333333333	68.55	70.34	69.445
1	87	r	2	2250.5	13552.25	12.01392	2.706735	3	1.564486164	1.047242962	13	1.435897436	79.49	70.89	75.19
1	80	r	2	164.25	7049	3.2719775	1.0802525	3	0.768892794	0.732971146	10	1.320512821	82.41	76.49	79.45
1	86	r	1	726.25	16908	8.477845	1.6770375	3	0.686688344	0.855287001	4	1.217948718	76.49	71.39	73.94
1	82	r	1	6335.5	26598.75	13.43999	0.917505	1	0.999960002	0.595099119	6	1.141025641	85.41	58.77	72.09
1	84	r	1	3166	14597.75	6.282775	1.519835	5	1.306555174	1.119075765	12	1.346153846	75.13	76.65	75.89
1	81	r	2	553	12464.75	3.604395	1.734945	3	0.717314711	0.7856431	7	1.08974359	74.79	43.85	59.32
1	81	r	2	1682	16772.75	10.5582125	1.0383225	5	0.791028803	0.927734375	11	1.5	75.5	75.5	75.5
1	76	l	1	499	12458.75	5.5288175	2.2570625	1	1.177478056	1.169588723	6	0.935897436	75.54	85.13	80.335
1	78	r	1	728.5	12388.5	10.432285	0.9851475	3	0.750716593	1.119113802	7	1.192307692	52.72	43.85	48.285
1	77	r	1	NA	NA	NA	NA	3	NA	NA			56.03	81.92	68.975
1	78	r	1	2661.5	15084.75	9.165225	1.38403	3	1.370958529	1.074444556	6	1.346153846	44.92	29.16	37.04
1	86	r	1	463.75	11605.75	5.839745	1.664555	1	NA	1.103293428	11	1.064102564	26.64	24.53	25.585
1	89	r	1	1017.25	19346.75	8.07021	1.1307625	1	0.729145305	0.935349884	7	1.243589744	88.7	62.45	75.575
1	77	r	1	636	11710.5	8.52354	0.63174	5	0.830105147	0.720183771	8	1.076923077	76.49	30.59	53.54
1	75	l	1	408	12756.5	4.775	0.88455	3	1.172957987	1.313556177	9	1.128205128	57.64	75.5	66.57
1	86	r	2	1574.5	9826.5	10.49126	1.49666	4	0.71888812	0.790320727	6	1.307692308	81.92	78.69	80.305
1	89	r	1	1200.5	12543	10.4375	1.490955	3	0.988700565	1.039253879	10	1.243589744	80.46	72.94	76.7
1	85	r	2	1644.25	10484.75	10.19479	0.849165	4	0.774134791	0.583055007	6	1.307692308	85.41	78.69	82.05
1	81	r	2	989.75	10058	5.3953525	1.6802425	4	0.942704515	0.891155454	9	1.179487179	NA	NA	NA
2	85	l	2	134	15830.25	3.37203	1.904835	2	1.019430972	0.876877083	5	1.08974359	70.09	79.49	74.79
1	87	r	1	1143	9540.5	4.290965	1.552975	5	1.825959933	NA	13	1.282051282	23.96	78.17	51.065
1	77	r	2	874.5	14116.75	7.7923075	1.0862175	4	0.831906044	0.828518697	9	1.269230769	NA	NA	NA
1	78	r	1	4944	26076.25	13.4970575	0.7986025	3	0.600938967	0.597024994	7	1.230769231	52.72	81.78	67.25
1	85	r	2	413.5	16574.5	6.54577	0.771785	2	0.946325595	0.691162509	10	1.384615385	73.71	69.24	71.475
2	85	r	2	204.5	14474.75	2.15947	1.1397975	5	1.363140676	1.180900158	15	1.371794872	72.94	76.24	74.59
1	77	r	1	3686	23545.25	13.4537825	1.47904	3	NA	1.274101758	10	1.141025641	79.74	56.03	67.885
1	84	r	1	836.25	5784.5	4.84524	1.1968025	4	NA	1.720034746	10	1.217948718	50.37	73.91	62.14
1	81	l	1	2845.75	14236.25	13.8499975	1.732065	5	0.899623794	0.82853659	9	1.294871795	79.74	74.66	77.2
2	88	r	1	926.75	16036.5	12.2482625	1.33333	4	NA	0.835962788	6	1.038461538	NA	NA	NA
1	77	r	2	208.75	14182.5	5.4965875	0.889215	3	1.363271852	1.332955423	6	1.141025641	47.83	51.56	49.695
2	86	l	1	1263.5	9256.75	6.602975	1.007125	2	1.664845742	1.271395148	5	1.012820513	73.91	80.78	77.345
2	84	r	1	2853.25	17206	6.7304775	1.5002075	4	1.392697045	1.16551082	5	1.205128205	NA	NA	NA
2	76	r	2	582.75	10311.5	6.344115	1.2509525	3	0.520901159	0.599481568	6	1.243589744	29.47	17.53	23.5
1	83	r	2	282.5	8082.75	6.660715	1.2138275	3	1.199717713	0.952375818	5	1.512820513	56	32.5	44.25
1	84	r	1	1078.5	7912.75	8.6923075	1.3454525	3	1.166083625	1.023300674	5	1.320512821	73.91	75.5	74.705
1	86	r	2	131	12160.75	3.9729775	1.42713	4	1.118429228	0.794142689	7	1.5	56.03	73.91	64.97
1	83	r	1	1096	9689	9.4834975	1.7275275	4	1.006936675	0.7813843	10	1.576923077	70.5	78.69	74.595
1	84	r	1	165.75	5388.5	2.414445	0.9351275	5	1.157529201	1.067145965	11	1.448717949	73.91	80.75	77.33
1	86	r	1	1014	7113.25	5.078955	1.1871125	3	1.288659794	0.987868943	9	1.423076923	88.7	74.66	81.68
1	87	r	2	709	9436.5	5.8017275	1.060415	3	0.925044931	0.921753717	7	1.358974359	70.34	62.45	66.395
1	79	r	1	1728.5	15744.75	9.1113825	1.2751225	3	0.825663566	0.743734243	5	1.282051282	24.53	62.39	43.46
1	87	r	1	359.5	20404.75	7.433565	1.2379225	3	NA	1.394876645	6	1.41025641	50.15	74.66	62.405
1	78	r	2	231.25	3125	6.73889	1.1997775	3	0.901115793	0.903603604	8	1.333333333	76.24	74.66	75.45
1	76	r	2	1030.75	9226.5	3.9710625	1.727055	4	0.960262095	0.777323988	4	1.217948718	76.24	56.64	66.44
1	74	r	1	822.5	6398.5	7.4326925	1.825685	5	0.999063378	0.717860934	9	1.320512821	88.7	86.72	87.71
1	79	r	2	703.25	10209.5	8.0631875	1.0663875	3	0.947692632	0.912533333	10	1.384615385	26.64	29.16	27.9
1	87	r	1	2622	13311.75	11.919045	1.28572	5	0.991754272	0.891032816	7	1.448717949	51.57	61.82	56.695
1	79	l	1	3766	24794.75	9.205555	2.36942	2	1.054492448	1.015034801	10	1.256410256	79.74	29.47	54.605
2	90	r	1	6243	15219.75	11.46232	2.1911525	3	0.755364807	NA	0	1.166666667	57.64	25.39	41.515
1	78	r	2	2508.75	19622	9.7590175	1.73939	3	0.943294524	0.78937364	7	1.166666667	75.43	78.69	77.06
2	78	r	1	3357	12927.5	11.9354175	1.2865325	3	1.220233693	0.993792263	4	1.153846154	NA	21.96	21.96
1	87	r	1	803	15865	8.0055075	0.991795	2	1.41096402	1.254956013	6	1.230769231	68.7	37.34	53.02
1	85	r	1	2018.75	10178	12.7446575	1.9046725	3	1.008558338	0.874953254	7	1.487179487	70.89	20.91	45.9
2	86	r	1	964.75	13460.5	12.1711525	0.84997	3	1.123841039	1.213773808	0	1.435897436	NA	NA	NA
2	84	r	2	118.5	7261.5	3.4869575	2.0493975	4	0.998244467	0.931992692	9	1.141025641	75.43	78.69	77.06
1	87	l	2	414	6049.75	5.9375	1.54985	5	1.508880842	1.116084176	7	1.717948718	74.66	78.86	76.76
1	77	r	1	855.5	5924	5.8546675	1.6007125	3	1.505811491	1.091444682	5	1.230769231	85.41	85.41	85.41
1	89	r	1	2102.75	12943	8.907185	0.8339225	2	1.381828949	1.462344194	2	0.987179487	73.91	73.91	73.91
1	85	r	2	1701.75	11128.25	12.8538975	0.8160925	2	0.864794746	0.642062396	9	1.512820513	39.02	74.66	56.84
1	82	r	1	1775.25	15146.75	4.6119675	2.435225	2	0.922032898	0.834694107	10	1.08974359	68.7	76.24	72.47
1	82	r	1	972.25	21154.25	10.0040425	1.4022525	1	0.836953489	0.703558494	7	1.141025641	NA	NA	NA
1	84	r	2	192	5763.25	3.9931625	0.6355875	5	1.353237197	1.263829037	5	1.217948718	68.7	79.74	74.22
1	84	r	2	174.75	7506.5	2.75992	0.553055	4	1.663242344	1.198525049	1	1.153846154	68.7	79.74	74.22
1	85	r	1	972.25	9177.75	9.004275	1.31327	5	1.217645422	1.169159836	5	1.320512821	84.14	76.24	80.19
1	87	r	2	122.75	8546	4.310165	0.811105	4	1.186591516	0.690241527	6	1.243589744	47.83	74.66	61.245
1	88	r	2	1561.75	24009.25	11.05664	1.2422625	2	0.78747047	0.69321078	6	1.461538462	50.37	37.83	44.1
2	78	r	2	1498.5	15489	9.1584425	1.1529425	3	NA	0.824202638	5	1.564102564	NA	NA	NA
2	86	r	1	1138	6863.25	7.9546125	1.701395	1	1.010129353	0.739360199	3	1.217948718	26.64	23.57	25.105
1	87	r	2	238.5	5711.25	3.77999	1.4963025	4	0.967572499	0.827799083	10	1.435897436	79.49	83.5	81.495
1	89	r	1	641.25	11416.5	4.6094625	NA	3	1.459143969	0.80610103	7	1.282051282	NA	NA	NA
1	83	r	1	567	13517.75	5.651515	NA	3	1.343033016	1.237125496	2	1.192307692	86.72	85.41	86.065
1	81	r	1	7023.25	9782.5	12.195055	NA	3	0.600635511	0.760533853	2	1.320512821	68.7	78.69	73.695
1	88	r	2	572.75	5599.25	6.71389	NA	5	1.009081736	1.013962658	12	1.653846154	76.49	73.71	75.1
1	81	r	2	5486.25	21057.25	13.5272325	1.3435975	3	0.844982014	0.641990336	7	1.371794872	70.89	56.03	63.46
1	84	r	2	NA	NA	NA	NA	4	NA	NA			NA	NA	NA
1	86	r	2	1631	8590.75	8.67628	1.22746	5	1.005137369	0.932602949	6	1.307692308	68.7	42.3	55.5
1	85	r	1	1045.5	10483.5	6.06468	1.6251475	4	1.109315077	0.980061654	7	1.217948718	54.55	78.86	66.705
1	77	r	2	1248	13215	8.8012825	1.4939325	2	1.02049494	0.8135773	8	1.294871795	76.24	75.13	75.685
1	78	r	2	1816.5	11351.25	13.573415	0.862675	4	0.791702953	0.77555268	6	1.333333333	76.98	86.72	81.85
1	77	r	2	1097.75	9571	7.7113775	1.7076125	3	0.909971527	0.747140418	9	1.333333333	88.7	88.7	88.7
1	81	r	1	NA	24120	16.5900125	1.924	1	0.778285825	0.823024741	2	1.307692308	75.5	73.38	74.44
1	76	r	1	1993.25	19476.25	11.60747	1.1073125	3	1.186371557	0.83065558	7	1.038461538	NA	NA	NA
1	76	r	1	3759	23332.75	11.4244225	1.501175	3	0.842520822	0.882344371	8	1.525641026	78.69	86.72	82.705
1	78	r	2	2415.5	18615	10.077405	1.517605	3	0.772303595	NA	8	1.435897436	NA	NA	NA
1	81	r	2	4898.25	17857.75	13.33586	1.570555	4	0.81645553	0.824548564	9	1.320512821	82.41	75.13	78.77
1	84	r	2	NA	NA	NA	NA	3	0.836332303	0.884107013	1	1.128205128	76.49	85.85	81.17
2	84	r	2	2490.75	9716.75	6.30331	1.9258525	5	0.866573882	NA	10	1.58974359	74.66	56.03	65.345
1	81	r	2	688	9636.25	6.9458525	1.5412525	5	0.92506938	0.860893233	15	1.602564103	74.5	78.76	76.63
1	86	r	2	2846	7744	9.2817675	0.868905	4	0.912466176	0.704498645	11	1.384615385	70.09	75.5	72.795
1	82	l	1	3316	16445.75	10.174715	2.444155	3	0.812842918	0.858750849	7	1.128205128	49.3	41.22	45.26
1	85	r	1	2372.75	14649.5	7.716025	1.0904175	5	1.281339427	1.031169239	10	1.435897436	81.92	73.91	77.915
2	81	r	2	653.25	8256.5	7.65767	1.7223025	5	1.300625023	0.925766143	10	1.653846154	25.04	62.45	43.745
2	85	r	1	2002.75	21426	9.3422625	0.8434	5	1.417635384	1.201356421	12	1.371794872	85.85	83.81	84.83
2	78	r	2	1388.5	14167	6.4188025	1.0158425	4	1.191636876	0.448661968	8	1.448717949	17.53	56.03	36.78
1	88	r	2	298.75	11577	5.4787875	1.1459275	5	1.162365913	1.052656333	9	1.435897436	73.38	81.78	77.58
2	84	r	2	4713.5	11346	13.482505	1.2138375	3	1.481176713	0.733620035	4	1.628205128	82.41	NA	82.41
2	79	r	2	204.5	10552.75	10.61111	1.1294775	4	0.853606487	1.261102931	9	1.564102564	48.66	29.16	38.91
2	82	r	1	2314.75	15101.5	13.0533975	2.0089125	3	1.309995997	1.350126386	10	1.371794872	17.55	36.86	27.205
1	85	r	1	2336	14984.25	11.9708325	1.3357025	4	1.124941031	1.525708208	7	1.448717949	57.64	43.85	50.745
1	84	l	1	2107	11709	12.8353175	1.401255	5	1.180714989	0.845627055	7	1.717948718	78.76	71.72	75.24
2	82	r	2	1791.5	10840	9.0787825	0.9165425	5	1.912583676	1.509820007	11	1.384615385	68.7	74.66	71.68
2	77	r	1	2208.75	21240.5	5.5034	1.1260575	1	1.018284854	0.557878044	3	1.179487179	35.34	27.57	31.455
1	83	r	1	1312	11977.25	8.271245	1.74614	2	0.954519933	1.145589828	13	1.474358974	26.64	21.82	24.23
2	82	r	2	544.5	12254.75	5.086675	1.5123925	2	1.262867858	1.262520267	5	1.179487179	NA	20.91	20.91
2	85	r	1	4193.75	25314.75	11.2856725	2.193095	2	1.433406331	0.737036873	6	1.307692308	NA	NA	NA
1	85	l	2	768.25	12996.25	6.6874975	1.144265	1	0.884753696	0.665426042	6	1.448717949	85.85	76.49	81.17
1	87	r	2	988.5	10921.25	9.7983425	0.8388275	4	0.819825728	0.841374721	10	1.41025641	58.77	73.71	66.24
1	84	r	2	1822.75	27816.5	7.679305	0.5870825	3	0.86631653	0.971803742	6	1.358974359	57.64	79.05	68.345
1	78	r	2	778.75	15113.75	5.98914	1.44421	3	0.882850627	0.889580513	5	1.384615385	88.7	81.4	85.05
2	87	r	2	400.25	9848.5	4.3969475	0.950125	3	0.823645691	0.864172931	11	1.487179487	75.54	73.71	74.625
1	86	r	1	5953.25	24628	19.006945	0.7127075	3	0.969260593	0.847119634	12	1.538461538	68.7	88.7	78.7
1	78	r	2	4896	18445	14.3234125	2.4950125	3	0.809796079	0.316629179	2	1.320512821	88.7	81.4	85.05
1	81	r	2	345.5	12390.5	7.49391	1.3841575	3	0.730490681	0.836221295	2	1.179487179	68.7	88.7	78.7
1	76	r	2	4165.25	16161.5	13.1731275	2.57891	3	0.755925119	0.807334711	9	1.141025641	70.34	70.34	70.34
1	78	l	1	1112	21168.75	7.144445	2.16944	3	0.793348566	1.054931045	10	0.871794872	54.55	73.91	64.23
1	88	r	1	3789	13039.25	16.215775	1.9201675	3	0.925460747	1.037173764	13	1.358974359	23.57	72.3	47.935
1	80	r	2	3258.25	14240.5	11.51154	1.46342	3	0.751297162	0.777576951	6	1.051282051	61.91	78.86	70.385
2	79	r	1	1635.25	19830.25	9.9818175	1.1445075	3	1.077134821	0.922328024	10	1.128205128	43.51	24.93	34.22
1	83	r	2	459.5	16612.5	9.0997725	0.77415	5	1.189828665	1.03908199	5	1.217948718	31.08	27.61	29.345
1	83	r	1	973	18568.25	14.4677575	0.3276375	4	1.527334801	1.063019697	10	1.41025641	85.41	52.72	69.065
1	84	r	2	2473.5	15079.25	11.02977	1.77813	4	NA	0.97183426	6	1.179487179	43.51	67.11	55.31
2	77	r	1	726.75	13230	8.2380925	0.2529375	4	1.22854435	1.083289644	9	1.384615385	31.08	24.53	27.805
1	86	l	1	2496.25	8508.5	6.93718	1.01866	3	1.403344638	0.959326195	8	1.205128205	57.64	54.27	55.955
1	84	r	2	NA	NA	NA	NA	4	NA	NA			68.7	50.9	59.8
1	77	r	2	1005.25	8202.25	5.8652425	1.444605	4	0.775750611	0.856216312	6	1.551282051	62.45	74.66	68.555
1	85	r	1	465.25	17859.5	4.9330475	1.422955	3	0.909316359	0.953144643	4	1.487179487	31.08	72.24	51.66
1	83	r	2	1246.75	8781.75	11.4562775	1.9208825	4	1.187399595	0.933822434	15	1.358974359	76.65	76.65	76.65
1	81	r	1	346.5	9392	4.5229225	2.0805725	4	0.765579544	1.1838673	13	1.371794872	70.5	NA	70.5
1	84	r	2	301.75	11173.25	7.325	1.1597675	4	1.284146626	1.040915849	7	1.358974359	NA	NA	NA
2	79	r	1	2792.5	7612.25	10.992325	1.38365	2	1.099149775	0.850904614	1	1.128205128	30.9	22.75	26.825
1	87	r	2	1837.75	11598.25	7.82479	0.9819875	5	1.162040026	1.112720506	7	1.423076923	56.03	69.76	62.895
1	86	r	2	3721.25	14765.5	12.99042	3.3024075	3	0.971331018	0.556338906	5	1.397435897	NA	NA	NA
2	85	r	2	1914	12954.25	8.3804175	2.293835	2	0.730300153	0.554891927	6	1.666666667	31.08	26.64	28.86
2	89	r	2	3715	14500	13.953115	1.81988	2	1.378273399	1.151215274	12	1.512820513	16.5	16.39	16.445
2	82	r	2	1798.25	11916	4.2162275	1.082175	3	1.027514556	0.950590563	6	1.346153846	29.73	56	42.865
1	81	r	2	626	8075.25	6.8087625	1.9313	3	NA	0.555057498	9	1.435897436	76.49	26.62	51.555
2	81	r	1	NA	14613	14.8288975	1.4403825	2	1.711229947	0.926266673	7	1.294871795	23.57	51.92	37.745
1	86	l	1	918.5	21224.25	8.4625	1.16672	2	1.092586598	1.108658974	2	1.205128205	42.3	41.22	41.76
2	78	r	2	1548.25	14298.25	7.0423075	1.44849	3	1.380561691	0.761008243	2	1.384615385	NA	14.57	14.57
1	86	r	2	2519.75	10640.25	14.746155	0.54737	5	1.122684463	1.050625924	5	1.512820513	68.7	26.85	47.775
2	76	r	1	4687	16792.5	13.4398525	1.5204825	3	0.602735171	0.78587376	7	1.320512821	35.34	70.34	52.84
1	81	r	1	2135.25	10462	12.5757225	1.33573	3	1.364365971	1.247251818	9	1.294871795	NA	NA	NA
1	82	r	1	1602	8170.5	8.710315	1.5435	4	1.478968202	NA	8	1.448717949	68.7	29.16	48.93
1	83	r	1	4312	17223	12.5633275	3.09734	2	NA	NA	8	1.051282051	43.51	78.17	60.84
2	80	r	2	2546.25	23102.25	17.629825	1.4258	4	1.040718095	NA	3	1.512820513	NA	57.97	57.97
1	83	r	2	2853	19135.75	9.3072675	0.57892	4	0.916886899	1.01936302	9	1.256410256	55.4	57.64	56.52
1	87	r	2	3182.5	15492.5	10.5729575	1.4252775	3	0.953556204	1.117767387	0	1.192307692	26.64	16.39	21.515
2	82	r	1	5683.75	14147	NA	0.96237	2	1.60279761	1.627312016	10	0.974358974	57.64	57.13	57.385
1	76	r	2	4052.5	26672.75	15.525	1.023265	3	0.743045558	0.856881061	4	1.128205128	54.27	51.5	52.885
1	82	r	1	2430.5	12904	12.017045	1.0194525	3	1.227182083	1.305085162	1	1.217948718	50.9	56.03	53.465
1	87	r	1	5110.75	24428	13.8169325	0.91167	4	0.949281258	NA	0	1.307692308	72.3	26.62	49.46
1	87	l	2	487.75	11567	5.6986425	NA	3	0.830638702	0.751740687	8	1.525641026	NA	74.66	74.66
2	82	r	1	746.75	9553	6.755305	NA	3	1.223861809	NA	3		68.7	50.15	59.425
2	81	r	2	4005.5	19967.25	9.0423075	1.7685475	3	0.894374385	1.123425883	4	1.102564103	29.73	70.09	49.91
1	84	r	2	2248.75	13237.5	12.3180125	2.5607175	4	1.39270061	1.120131555	8	1.564102564	75.54	75.54	75.54
1	85	r	2	4830.25	23453.5	8.8253325	1.86127	2	0.846596681	0.8665822	5	0.987179487	72.83	19.41	46.12
1	84	r	1	5589	17874.25	8.9832725	2.3909325	1	1.489361702	1.317292252	4	1.192307692	57.38	54.27	55.825
1	78	r	2	5873	18415.5	17.1852575	1.558845	3	0.963603326	0.823134357	7	1.307692308	NA	NA	NA
2	78	r	1	NA	NA	NA	NA	3	NA	NA			NA	NA	NA
1	81	r	1	6869.75	NA	16.5078775	1.6205975	2	1.181722689	1.09581375	5	1.128205128	82.41	78.69	80.55
1	77	r	2	NA	NA	NA	NA	5	1.063086596	1.055561077	8	1.384615385	76.49	76.24	76.365
1	85	r	1	418.75	18467.5	5.085565	1.7443525	3	1.092128871	1.007645626	8	1.166666667	85.13	85.41	85.27
1	84	r	1	1496	14286	8.20673	1.5158575	3	0.812925516	0.902799898	10	1.256410256	82.41	82.41	82.41
1	86	r	1	2668.75	13385	11.3382875	1.89417	3	1.07146046	0.913422669	8	1.474358974	86.81	75.54	81.175
1	79	l	2	920	19418.75	7.53158	1.3177775	3	1.328191945	1.269941757	5	1.358974359	86.72	74.66	80.69
1	83	r	2	239.25	10464.75	2.21393	2.4682425	3	0.776510556	0.906822415	6	1.371794872	62.45	75.13	68.79
1	81	r	1	1339	15588	10.5520325	1.955785	3	1.075093663	0.637249411	8	1.205128205	76.49	71.39	73.94
1	85	r	2	807	17314.25	9.92242	1.535755	3	0.587377077	0.605634816	6	1.205128205	75.13	NA	75.13
2	81	r	1	6523	20428.5	13.3341775	2.054045	3	NA	NA	3	1.269230769	57.64	73.91	65.775
1	81	r	1	NA	14733	16.1247625	1.72205	2	1.394582259	1.341086425	6	1.397435897	70.09	56.03	63.06
2	85	r	2	1380	9549.75	6.3946425	1.20988	3	1.40817524	1.238511801	9	1.705128205	68.88	68.7	68.79
2	86	r	1	2410.5	16547.5	7.6467425	1.2592425	4	1.24542401	1.22325581	7	1.294871795	78.76	78.76	78.76
1	81	r	2	2450.5	15331.25	8.6546675	2.117095	2	1.028905823	0.945647126	2	1.307692308	70.5	70.09	70.295
2	86	r	2	1171.25	18436.5	5.6733675	1.082075	2	0.768814602	1.033388806	10	1.384615385	24.53	22.77	23.65
1	85	r	1	2742	21836.75	12.4012825	1.2317575	4	1.348510689	1.380140789		1.525641026	57.64	57.64	57.64
2	87	l	1	5996.75	18245.25	NA	3.386125	4	1.211478761	1.056019741	10	1.602564103	79.74	76.24	77.99
2	82	r	2	1770.75	23645.75	12.457405	2.3214	3	0.869061414	1.030918354	7	1.346153846	75.67	NA	75.67
1	75	r	2	304.75	14701	9.1242625	2.5069825	2	1.448225923	0.953162087	8	1.230769231	76.49	79.74	78.115
1	84	r	1	4271.5	21389.25	15.88045	1.4810075	3	1.301929222	1.082297531	2	1.282051282	57.64	27.52	42.58
1	75	r	2	660.5	13302.25	8.674415	1.598775	3	1.345953456	1.265216273	11	1.141025641	63.03	78.69	70.86
2	86	r	1	3176.25	12222	11.2775825	0.9478175	3	1.187688758	1.04364255	5	1.461538462	82.41	82.41	82.41
1	82	r	2	5908.5	20434.5	10.4809775	1.344235	3	1.392640108	0.900787003	6	1.371794872	71.39	86.72	79.055
1	85	r	2	1798.25	15612.25	6.937815	2.155535	2	1.247563353	0.969539325	12	1.384615385	65.01	76.24	70.625
2	85	r	1	459	10822.5	5.6856575	1.2658575	1	1.61956886	1.436003529	7	1.051282051	26.64	NA	26.64
1	81	r	1	3655.5	19001	15.346725	1.03818	1	1.493156367	1.269723266	8	1.217948718	50.15	41.22	45.685
1	82	r	1	3074	16811	12.2007875	1.5525075	1	1.777059774	1.535617049	12	1.08974359	43.51	64.44	53.975
1	86	r	1	NA	19192	NA	1.019965	4	1.853353411	1.389855513	7	1.551282051	26.64	37.83	32.235
1	85	r	1	4867	24195	11.3327825	1.08409	4	1.632134923	1.054105485	11	1.371794872	76.49	74.66	75.575
2	83	r	2	NA	NA	NA	NA	3	NA	NA			NA	NA	NA
1	87	r	2	4385.5	17293.25	11.502975	2.284065	4	1.397352793	1.171421354	7	1.564102564	57.64	85.13	71.385
2	81	r	2	986.5	7305.75	5.7977575	0.6846525	5	1.575283297	1.431957338	11	1.641025641	NA	76.24	76.24
1	83	r	1	1336.5	12282.75	8.132485	1.9607225	2	1.241782323	0.801259824	5	1.038461538	76.49	74.66	75.575
1	84	r	1	3623	11458	13.171095	2.585015	3	1.767738767	1.228620859	12	1.230769231	62.39	38.44	50.415
1	88	r	2	3875.75	12353.75	11.56606	2.4676275	3	0.964602029	1.116011893	8	1.358974359	75.5	70.09	72.795
1	83	r	2	712	8539.75	6.370455	1.1485	5	1.276611722	1.0736459	13	1.128205128	44.92	74.66	59.79
2	85	r	2	NA	NA	NA	NA	5	1.710989441	1.249029709	10	1.423076923	NA	70.09	70.09
1	81	l	2	3293	21020.75	13.997025	1.455965	3	0.840739851	0.807583532	5	1.064102564	57.38	70.34	63.86
1	82	r	1	1518.5	17447.75	7.5328075	0.8413975	3	1.052530858	0.577018025	1	1.051282051	23.47	50.15	36.81
1	89	r	2	946	11444.75	11.4503775	1.2703625	4	1.39163225	1.143193593	8	1.397435897	29.47	19.41	24.44
1	81	r	2	1417	26443.5	6.119445	1.8072975	4	1.003747323	0.587078895	9	1.41025641	39.04	26.62	32.83
1	87	r	1	2544.75	20123.25	9.4024725	1.24168	3	1.652727	1.481860705	7	0.987179487	54.55	58.07	56.31
1	79	r	1	2075	11381.75	10.039265	2.6926375	3	1.391287661	1.32105748	9	1.051282051	42.3	56.03	49.165
1	79	l	1	1333	13226.25	12.2680075	0.96275	4	1.67255157	1.362640171	12	1.333333333	39.04	51.92	45.48
1	89	r	1	4123.75	17629.75	12.8092725	2.1778525	3	1.207729469	NA	10	0.948717949	29.73	24.68	27.205
1	87	r	2	1606.5	9369.25	8.6625	0.98851	3	1.388479825	0.847701149	9	1.320512821	71.39	65.25	68.32
2	80	l	2	2712.75	17957	12.277465	0.8103525	3	1.618195712	1.039538912	10	1.230769231	17.53	37.83	27.68
1	77	r	2	2524.25	10649.5	9.5197325	1.7289775	3	1.004992544	0.466664548	6	1.269230769	57.64	57.38	57.51
1	76	r	2	2588.5	13577.5	8.6566025	1.1550225	3	1.090661213	0.986807719	10	1.205128205	NA	43.76	43.76
1	88	r	2	3587.25	17754	8.9604175	0.899075	3	1.044531876	1.152552406	2	1.128205128	NA	NA	NA
1	83	r	2	4674.75	17756	13.57312	1.824945	3	1.10114834	1.019843852	9	1.282051282	24.53	80.75	52.64
1	84	r	2	NA	14496.5	11.8162075	1.821555	4	1.213674061	0.929654165	5	1.269230769	49.3	20.91	35.105
1	85	r	1	2439.75	11622	10.7849675	1.84499	3	0.371015155	0.350329817	7	0.987179487	76.49	74.66	75.575
1	85	l	1	515.75	10575.75	7.98769	2.5086025	5	1.463771652	1.381166969	9	1.5	73.91	70.34	72.125
1	80	r	1	5697.5	16421.5	13.975635	1.240535	3	1.216627239	1.012020214	7	1.153846154	57.64	19.78	38.71
2	87	r	2	869.75	13626.25	5.120695	1.29809	4	1.251129492	1.200484666	5	1.461538462	29.47	32.5	30.985
1	78	r	2	1273.25	9470	4.0295775	0.97564	3	1.275284282	1.011443021	6	1.141025641	31.08	25.39	28.235
1	82	r	2	1078	13247.5	11.1287725	1.01034	4	1.211300723	0.89010419	6	1.371794872	70.09	70.34	70.215
1	82	r	2	3355.25	16501	12.703205	1.6191425	4	1.260537304	0.777734169	8	1.179487179	68.7	70.34	69.52
1	78	r	2	1616.25	15114.75	15.8176975	1.5784025	4	1.220829225	0.969027376	11	1.179487179	54.55	51.92	53.235
1	87	l	1	3993.75	13629	13.4302225	1.581025	2	1.747553425	1.439283812	6	1.269230769	57.13	22.57	39.85
1	79	r	1	5208.5	17316	11.878595	1.6472225	2	1.474080747	1.41072321	9	1.064102564	49.3	32.5	40.9
1	84	r	1	1984.5	10127.25	4.726495	1.22951	4	1.908605082	1.399092966	8	1.076923077	76.49	78.86	77.675
1	82	r	1	2853	22660.5	7.4771575	2.2637925	3	NA	0.846772626	1	0.987179487	56	30.34	43.17
1	82	r	1	169.25	6672.75	2.2386375	0.8562825	2	1.44810256	NA	7	1.166666667	57.13	74.66	65.895
1	89	r	2	2431.75	21998.25	10.1578725	1.3801125	4	0.829124896	0.636112128	8	1.141025641	76.49	26.62	51.555
1	87	r	1	3434.25	25035.75	14.7818375	1.435025	4	1.086331395	0.6470963	6	1.282051282	29.47	57.64	43.555
1	86	r	1	4284	24330.25	14.357395	0.8641475	4	0.963473037	0.781996332	6	1.179487179	57.38	NA	57.38
1	82	r	2	1030	11849.75	9.102165	1.6698975	3	0.941397976	0.836981193	7	1.243589744	29.47	29.81	29.64
1	81	r	1	1326	11381.25	7.118055	0.900825	3	0.825393831	0.857161852	6	1.294871795	44.92	32.75	38.835
1	81	r	2	1568.25	14055.75	9.2906225	1.0005075	4	0.877822999	0.552066107	11	1.141025641	57.64	37.83	47.735
1	79	r	1	4523.25	11459.75	12.96085	1.0403575	4	1.333792273	1.140011127	8	0.948717949	79.74	62.45	71.095
1	79	r	1	1104	19296.25	8.5342275	1.5197525	3	1.049455595	0.490578335	3	1.038461538	52.57	62.39	57.48
1	78	r	2	2312.5	6035.5	10.4774575	1.6106125	4	1.0087116	0.39880029	2	1.256410256	57.64	19.41	38.525
1	78	r	2	1518.25	15752	7.9985075	2.05237	3	0.667787321	0.515926194	7	1.166666667	30.34	70.34	50.34
1	85	r	1	4252.25	14050.25	14.33077	0.93829	4	1.7741856	1.184471542	5	1.179487179	26.64	51.5	39.07
1	79	l	2	292	6346.5	4.844155	1.3961725	4	1.514322971	0.987406385	11		68.7	29.16	48.93
1	80	NA	2	NA	NA	NA	NA	3	NA	NA			29.47	37.83	33.65
1	79	l	2	761.75	9506.5	6.0285725	1.366295	2	1.033996553	1.181307877	10	1.141025641	56.03	23.41	39.72
1	89	r	2	576.5	12256	5.7975425	1.04644	4	0.560598937	0.609797345	5	1.230769231	19.41	31.72	25.565
1	85	r	2	2613.25	12425.25	11.96659	1.7158125	3	0.808386357	NA	4	1.064102564	21.82	25.95	23.885
1	85	r	2	1820.5	15972	8.322435	0.9331675	2	0.878435818	0.818101194	14	1.012820513	29.73	17.53	23.63
1	85	r	1	519.25	15323.5	9.34606	0.8987575	4	NA	NA	6	1.051282051	25.04	27.3	26.17
1	79	l	2	713	17093.25	7.63652	1.39415	3	NA	0.706889781	6	1.153846154	77.19	37.83	57.51
1	89	r	1	1727.25	11029.25	9.8332375	1.4388175	4	0.910015524	0.773680733	7	1.064102564	80.46	80.46	80.46
1	77	r	1	6984	26824	10.6637325	1.5386775	2	0.869848864	0.965313217	7	1	80.92	52.72	66.82
1	83	r	1	3327	NA	17.9185625	1.7361	4	0.850724445	0.6579593	4	0.91025641	24.53	37.83	31.18
1	79	r	2	2461.5	16805.5	9.5266125	1.0660825	3	1.204093919	0.791187805	1	1.012820513	77.1	78.69	77.895
1	87	r	1	2555.25	17205.5	10.510635	1.690425	3	1.38463475	1.335155527	5	0.692307692	29.73	19.41	24.57
1	81	r	1	457	8102.25	5.7260525	1.0304175	4	1.155611318	1.205827473	6	1.064102564	72.3	31.72	52.01
2	88	r	1	2823.333333	16963	13.01444333	1.521673333	1	0.882590895	0.249780505	2	1.064102564	NA	NA	NA
1	87	r	1	812.5	16201.75	9.4681375	1.49138	2	1.000533618	0.383227233	6	1.282051282	52.72	73.91	63.315
2	81	r	2	3075.5	12190.75	14.334805	0.931495	4	1.3211494	1.217818135	9	1.282051282	25.46	23.41	24.435
2	81	r	2	531.6666667	14116	7.94958	1.463	3	1.348487767	0.696151278	5	1.179487179	NA	NA	NA
2	77	r	1	2819.75	16547.5	7.41075	1.1109025	1	0.951913924	0.827623209	9	1.153846154	NA	29.81	29.81
1	82	r	1	682.25	15234.5	4.619315	2.10425	2	0.938034542	0.864363775	8	1.102564103	58.77	50.73	54.75
1	73	r	2	1747.5	8555	12.3676775	0.93186	4	1.817871954	1.617211275	10	1.282051282	24.98	74.66	49.82
1	79	r	2	1185.75	16978.25	8.3013125	1.7843925	4	1.192724381	1.0710284	11	1.628205128	58.77	52.72	55.745
1	85	r	1	NA	24914	14.74947	3.03283	4	0.952023772	0.831724145	8	1.769230769	29.47	26.62	28.045
1	79	r	1	3726.75	18832.5	14.6068625	2.2197825	3	1.454486687	1.414276657	7	1.512820513	25.04	37.83	31.435
1	77	r	1	3741	15173.5	13.9951925	1.8769425	4	1.053043295	0.944216316	14	1.628205128	43.51	65.42	54.465
1	89	r	2	1575.75	10191.5	9.4617825	1.6889675	3	1.102839813	1.014915103	6	1.487179487	68.7	29.81	49.255
2	76	r	2	2347.333333	16196.66667	9.753243333	0.901563333	2	0.571039512	0.738280579	6	1.435897436	29.47	38.18	33.825
2	80	r	2	312.25	10705.5	5.7641225	1.253615	2	0.814734347	0.806609068	10	1.423076923	29.47	72.24	50.855
2	77	r	2	491.5	9235.75	2.7596675	1.916185	2	1.016160226	0.982476192	8	1.512820513	25.46	24.68	25.07
1	82	r	1	841.75	13344.5	10.09043	1.3875275	2	0.875483634	0.693964898	5	1.820512821	70.89	81.78	76.335
1	86	r	2	1669	14261.25	9.3742875	0.884405	5	1.019397682	1.076972222	10	1.423076923	70.89	80.92	75.905
1	77	l	1	3526.75	16809.75	13.3099225	1.30482	3	1.56309208	1.038523436	9	1.294871795	26.64	51.01	38.825
2	77	r	2	1815.75	11434.25	9.3117425	1.259085	3	1.115172542	1.071655617	7	1.333333333	NA	NA	NA
1	78	r	2	1542.5	11031	9.4120075	1.513605	3	0.923239251	0.626326557	11	1.384615385	73.71	79.74	76.725
1	81	r	1	1910.75	17651	10.7684075	1.511975	3	0.795144319	0.952935845	5	1.307692308	57.64	65.01	61.325
1	86	r	2	1992	11648.25	18.56039	1.313955	4	1.320337074	1.051994778	9	1.358974359	67.94	72.83	70.385
1	89	r	1	6082.25	21630	13.5406325	1.438455	2	0.888509791	1.251940698	6	1.166666667	50.37	62.45	56.41
1	85	r	1	4011.5	18924.25	11.5921125	1.0829025	3	1.25843725	0.920480169	8	1.474358974	79.05	51.92	65.485
1	79	r	2	2349	10421.25	9.8817025	2.0238125	3	1.06118267	0.896902618	3	1.320512821	16.5	24.53	20.515
1	84	r	2	3625.75	13436.5	14.9275575	1.4503475	4	1.015926136	0.820879643	10	1.576923077	68.7	50.15	59.425
1	85	r	1	2728.5	20498.75	10.0124975	0.944825	3	1.139276559	0.936700349	7	1.423076923	68.7	68.7	68.7
1	76	r	2	374.75	12197.25	7.4666675	1.695525	3	0.746593666	0.77509196	8	1.333333333	57.64	22.16	39.9
1	86	r	1	1553	16125	12.44399	1.8890125	3	NA	1.060186	4	1.487179487	44.08	79.74	61.91
1	77	r	2	3969	12499.75	10.169455	1.8780775	3	0.752709755	0.905931792	10	1.371794872	76.49	82.41	79.45
1	83	r	2	NA	NA	NA	NA	5	NA	NA			29.47	29.47	29.47
1	82	r	1	112.75	11775.25	6.240575	2.783845	1	0.697452463	0.898315509	7	1.115384615	57.64	29.32	43.48
1	84	r	1	391	6526.25	4.2980175	1.1009225	4	1.054717464	1.043095925	6	1.525641026	62.39	39.02	50.705
1	80	r	1	1170.75	9728.5	7.85989	1.9303	1	0.828036336	0.817079215	13	1.346153846	75.54	77.24	76.39
1	80	r	2	2611.75	9829.75	13.9108625	1.7385025	4	0.92272203	0.719968761	7	1.615384615	79.49	42.3	60.895
1	81	r	2	926.5	11803.5	6.52613	1.452105	2	1.255740528	1.051948139	5	1.41025641	82.41	82.41	82.41
1	81	r	1	355.75	10734.25	6.6275275	1.0009925	3	0.945416122	0.669471406	9	1.384615385	88.7	56.03	72.365
1	87	l	2	1609.75	13320.25	14.9937775	1.57658	3	1.000844463	0.812888521	6	1.525641026	55.25	73.91	64.58
1	89	r	1	1490.75	12213.75	8.9337325	1.567245	1	1.060663086	0.91206916	11	1.230769231	61.6	56.03	58.815
2	80	r	2	1785.75	11354	7.732145	1.4591	4	0.904318119	0.979293747	8	1.384615385	50.15	24.85	37.5
1	86	r	2	3125.25	15399.5	11.99391	1.7549625	2	1.113514889	0.974508349	7	1.371794872	68.7	62.45	65.575
1	87	r	1	844.75	12799.5	9.1108175	1.28536	3	1.333079413	0.871195658	8	1.141025641	39.02	26.62	32.82
1	88	l	1	3226.5	22636.5	10.3930575	2.1317975	3	0.959117612	0.964339293	3	1.230769231	57.64	70.34	63.99
1	87	r	2	186	6958.5	6.0111125	1.000875	3	1.134581373	0.996712597	6	1.525641026	20.91	52.72	36.815
1	78	r	1	3925.25	24455.5	11.8720525	1.6841625	3	1.119120503	0.949263931	10	1.371794872	24.53	26.62	25.575
1	81	r	1	3164.25	20084	14.4658975	1.0423775	3	1.353512981	1.343069272	1	1.448717949	39.04	56.64	47.84
1	78	r	2	1074.5	13969	11.5916675	1.8435675	2	0.98842956	0.843292658	7	1.051282051	56.03	78.69	67.36
1	80	r	2	433	8706.75	8.6026525	0.88572	5	0.974938349	NA	9	1.448717949	57.64	25.26	41.45
1	86	r	2	2158	14306.5	6.07819	1.666125	5	0.933080624	NA	3	1.423076923	75.54	54.92	65.23
1	81	l	1	2865	17434.5	11.1812475	1.951575	3	NA	NA	7	1.346153846	29.47	45.76	37.615
1	75	l	2	5375.25	18321.5	17.5331175	1.46056	3	1.0157284	0.851976166	9	1.294871795	68.7	26.62	47.66
1	83	r	2	1189.5	15775	12.5859825	1.03262	4	0.704132377	NA	7	1.371794872	57.64	70.34	63.99
1	79	r	2	2991.25	19478	11.0178575	1.5347025	2	1.344186394	1.139591429	14	1.333333333	57.64	31.72	44.68
1	79	r	2	1760.75	13698	12.40499	1.45072	0	0.84317032	0.823122908	10	1.397435897	NA	NA	NA
1	83	r	2	2549.5	12436	14.0169525	1.2517425	5	1.055743243	0.489450579	9	1.461538462	70.5	24.49	47.495
1	86	r	1	2037.25	8989	4.510075	1.391935	3	1.181293864	0.590791767	3	1.166666667	57.64	39.02	48.33
1	85	r	2	1790.5	14620	6.979075	1.13667	3	1.180518079	1.055374086	9	1.294871795	50.57	56.03	53.3
1	79	r	2	725	9033.75	12.841665	1.8570375	4	0.56289872	NA	7	1.628205128	51.5	51.5	51.5
1	81	r	2	1620.25	14820.5	9.65	1.27159	3	0.91111561	0.854948558	6	1.256410256	NA	NA	NA
1	86	l	1	4172	20201.25	13.479165	2.2743775	1	0.84879636	0.739209422	8	1.192307692	70.5	70.5	70.5
1	84	r	2	1450.75	6887	10.618475	1.99122	2	0.958939935	1.017755271	11	1.448717949	23.57	31.72	27.645
1	86	r	2	411.75	8448.25	4.6775625	1.2288875	1	0.801496126	0.585323573	8	1.346153846	54.92	26.85	40.885
1	73	w	1	941.5	9247.5	7.3295175	1.3876425	2	1.114907391	1.303621215	11	1.243589744	85.41	54.92	70.165
1	80	l	2	1080.25	9409.25	11.7603175	1.83523	4	1.04742508	0.929307491	7	1.448717949	57.64	76.65	67.145
2	88	r	1	6511.75	11770.75	12.9386875	1.7835825	3	1.092278719	0.934181198	10	1.756410256	68.88	78.86	73.87
2	87	r	2	341	12172.25	6.733975	1.07199	3	1.000028572	0.750521243	5	1.320512821	NA	NA	NA
1	78	r	2	1258.5	11001.5	8.645355	1.5703775	3	0.97703957	1.177545878	6	1.448717949	75.43	78.69	77.06
2	87	r	1	1125.5	9001.5	5.30117	1.1764425	3	0.746340524	0.777161385	6	1.525641026	NA	29.16	29.16
1	76	r	1	3574	10410	12.769695	1.1251075	3	0.828476746	1.340325526	8	1.294871795	50.9	NA	50.9
1	77	r	2	251.75	10587.75	5.6813125	0.930485	2	0.743513486	0.782632929	9	1.333333333	44.92	70.89	57.905
2	88	r	2	2460.75	13287.25	14.575285	2.031845	3	1.216587299	1.119783635	11	1.397435897	39.02	37.83	38.425
1	85	l	1	1040.25	8197.5	6.9508925	1.519435	3	1.068408682	0.946986447	11	1.615384615	85.13	73.91	79.52
1	80	r	2	NA	NA	NA	NA	3	0.763588403	0.807308884	6	1.564102564	73.91	77.1	75.505
1	88	r	2	1274.75	10654.5	8.512	1.189795	3	1.66475913	0.970836397	8	1.692307692	79.74	78.69	79.215
1	79	r	2	1037.5	9435.5	6.29604	1.5666775	3	0.965852443	0.931464642	7	1.311688312	57.64	75.54	66.59
1	85	r	2	198.25	9505.5	4.04731	2.097535	3	0.461364448	NA	8	1.307692308	79.74	79.74	79.74
1	78	r	1	836	5598	4.839035	1.64499	2	1.340277246	1.028770706	8	1.346153846	80.92	49.3	65.11
1	81	r	2	593.25	10046	6.3916675	1.3703025	2	0.842184064	0.808390086	4	1.320512821	70.89	70.34	70.615
1	83	r	1	2276.25	12047	9.989315	1.24831	3	1.188312596	1.164239398	7	1.423076923	86.72	85.41	86.065
2	87	r	1	1284.5	10263.75	8.36269	1.03935	3	1.227705214	1.191528234	12	1.320512821	73.91	75.13	74.52
1	79	r	2	898.5	18889.5	6.3309525	1.4414525	3	0.938502046	1.025696536	8	1.08974359	39.04	78.17	58.605
2	85	r	2	1499.5	16114.5	11.1470075	0.9418825	5	0.752445448	0.557893874	7	1.602564103	NA	22.77	22.77
2	84	r	1	3169	14923.75	10.4208325	1.1114025	2	1.110774513	0.914342068	5	1.128205128	29.73	17.53	23.63
1	88	r	2	1497.5	14863	7.21923	1.0987125	4	0.802345317	0.969816516	11	1.525641026	42.3	43.76	43.03
1	80	r	2	1013	6103.25	5.3423675	0.94183	2	1.019506559	1.140138807	8	1.064102564	24.98	NA	24.98
1	87	r	1	451.75	8511.5	7.7818175	0.9024975	2	1.2423722	0.67520541	10	1.205128205	30.34	19.78	25.06
2	79	r	1	1682	9767.75	12.4130925	0.792815	5	1.695253291	NA	3	1.179487179	NA	16.5	16.5
2	81	r	2	3328.75	16361.25	13.4461475	1.20641	3	0.939920295	1.326591201	8	1.435897436	44.92	25.26	35.09
1	78	r	2	152.25	8806	4.91827	0.5010975	4	1.36239782	0.929356318	8	1.179487179	50.37	51.56	50.965
2	84	r	2	106.75	5186.75	2.3143925	1.522335	3	0.906244851	0.843290835	9	1.217948718	NA	NA	NA
1	86	r	2	215.25	8196.75	5.59528	1.257455	5	0.904749937	0.684781507	7	1.269230769	52.72	52.72	52.72
1	81	r	2	1560.25	10560.75	8.305305	1.7589225	3	0.858369099	0.903112618	4	0.961538462	82.41	65.01	73.71
2	77	r	2	896.25	16810.5	3.3863625	1.2959925	2	0.938330814	1.026485263	2	1.423076923	31.08	30.59	30.835
1	84	r	1	2479.75	13635.25	5.9877825	2.1177475	3	1.053233427	1.055420548	6	1.102564103	51.01	65.25	58.13
1	80	r	1	772	8220.25	5.3949175	1.10409	2	NA	0.799279633	7	1.102564103	81.4	26.62	54.01
1	86	r	2	1061.5	12791	8.06091	1.3858425	3	1.661291899	NA	10	1.102564103	57.64	47.74	52.69
1	89	r	1	1268.5	12500	7.8474025	0.9488525	2	1.031960421	0.95396466	7	0.948717949	68.7	19.41	44.055
2	80	l	2	888.5	10151.25	4.129255	1.532845	3	NA	1.404587422	5	1.115384615	32.5	24.49	28.495
1	83	r	2	730.25	11535.75	7.223205	1.9439875	3	0.903726543	0.863087126	6	1.115384615	NA	22.16	22.16
1	84	r	2	NA	19136.5	NA	1.434435	3	0.674450955	0.673232839	6	1.192307692	31.08	22.16	26.62
1	85	r	2	531	4740	5.609525	1.4946075	3	0.736543909	0.744172654	9	1.346153846	57.64	26.62	42.13
1	90	r	2	471.75	9072.75	7.0730775	1.4491775	5	0.946942523	0.880066348	8	1.397435897	39.04	20.91	29.975
1	87	r	1	3420	16467.75	13.389285	2.04216	4	0.945741461	1.024821144	9	1.166666667	39.04	27.3	33.17
1	75	r	1	1534.75	19644.75	7.320385	1.1958675	2	0.777179701	NA	5	1	NA	25.39	25.39
1	89	r	1	1645.5	19250.25	13.42564	1.692705	3	0.654268607	0.388065149	8	1.102564103	23.57	19.41	21.49
1	76	r	2	435.75	10894.5	8.2305575	1.2837225	3	1.116590676	1.046195237	13	1.333333333	71.39	73.91	72.65
1	86	r	1	427.75	11625.25	6.8138525	0.96733	4	1.420685176	1.364922976	10	1.256410256	54.55	71.39	62.97
1	82	r	1	330.75	12269	4.68907	1.267015	5	1.372448104	1.074664735	6	1.282051282	68.7	22.16	45.43
2	87	l	1	870.25	11502	4.49838	1.139545	4	0.853947441	1.111317895	6	1.294871795	88.7	70.09	79.395
1	80	r	2	3861.75	16603	13.0261725	1.555915	0	1.196214333	0.907030365	7	1.115384615	14.64	75.5	45.07
1	81	r	2	741.5	10000	7.5931825	0.913585	3	1.097074468	1.14073471	11	1.038461538	53.15	28.03	40.59
1	80	r	2	1342.25	10342.75	8.0828275	1.285275	2	1.356116084	1.210067091	5		42.3	70.34	56.32
1	78	r	1	391.5	6087.25	4.41845	2.1003525	3	1.053586584	0.918190158	9	1.064102564	70.34	75.5	72.92
1	86	r	2	1793.75	6256.75	3.569415	1.196375	3	1.559280503	1.123587397	5	1.115384615	57.64	75.5	66.57
2	87	r	1	651.75	7700.5	6.470365	1.6943725	3	1.254410035	0.879614677	3	1.153846154	16.5	22.75	19.625
1	76	r	2	NA	NA	NA	NA	3	0.704321352	0.951374207	10	1.115384615	48.66	65.12	56.89
1	78	l	2	1031.75	13349.25	9.11435	1.9474675	2	1.111763071	1.060549418	7	0.987179487	56.03	56.03	56.03
1	85	r	2	1237.25	8685.5	4.3104625	1.2477825	3	0.963004574	0.855655104	6	1.141025641	51.56	65.42	58.49
2	78	r	1	5168.25	15102.5	13.257935	1.64007	3	0.806858296	0.698930095	6	1.282051282	70.09	73.91	72
1	83	r	2	774.25	4491.75	3.820855	1.43904	4	1.491300746	1.351545848	10	1.346153846	70.09	70.34	70.215
1	88	r	1	5474.75	15709.25	18.0681825	0.96705	2	1.091266233	1.186533508	8	1.153846154	70.5	52.72	61.61
1	81	r	1	549	15111	5.7234825	0.52281	4	1.270790506	0.929613538	10	1	50.73	85.13	67.93
1	85	r	1	113.75	14071.25	4.857575	0.9657225	3	0.951767769	0.895306156	11	0.935897436	75.43	50.9	63.165
1	83	r	2	6685.5	18278.75	15.03654	1.79744	5	1.324556474	1.198320685	11	1.269230769	57.64	73.38	65.51
1	86	r	2	5475	8422.25	17.3402175	1.443615	5	1.276114777	1.254937709	7	1.461538462	58.77	59.35	59.06
1	85	r	2	1396.25	9934.5	11.3293825	1.695285	3	1.283513976	1.061830107	7	1.384615385	NA	NA	NA
1	80	r	2	832.5	13309	10.470075	1.747165	5	0.784966698	0.946167058	10	1.038461538	51.57	80.75	66.16
1	82	r	1	3850.75	15936.75	8.4513725	2.139775	1	1.638423369	1.297672986	5	1.128205128	51.56	78.86	65.21
1	81	r	1	1139.5	17221.75	12.25641	1.1744725	4	1.449855014	1.090485374	5	1.102564103	81.05	86.72	83.885
1	86	r	1	1852	18709.25	10.013955	1.5694475	3	1.245933412	1.184914276	10	1.230769231	26.64	79.74	53.19
1	77	r	2	58.25	13328.25	5.1290575	1.907825	1	0.965117882	1.051456657	4	0.91025641	43.33	24.49	33.91
2	88	r	1	2219.75	15644	7.5582775	1.61512	2	1.284472988	1.030053553	10	0.897435897	26.64	22.77	24.705
1	83	r	2	81.75	14293.5	5.1641375	0.570435	3	0.97213221	1.143433776	4	1.08974359	76.49	72.94	74.715
1	85	r	2	3384	17942.25	9.6755925	1.658295	5	1.19114089	0.928517062	11	1.487179487	81.92	74.66	78.29
1	80	r	2	1967.25	11994.25	9.26486	1.82342	4	1.007359319	0.781475141	13	1.448717949	83.09	79.05	81.07
1	86	r	1	869.5	12398.5	9.7083325	0.652485	4	1.170247624	1.156018557	10	1.397435897	NA	NA	NA
1	85	l	2	0	9423.75	5.44833	0.69512	3	NA	1.451732086	6	1.166666667	70.09	37.83	53.96
1	79	r	2	550.5	12078.5	7.9900625	1.2917625	4	1.111763071	1.07704059	2	1.435897436	57.64	54.92	56.28
1	84	r	1	4073.25	12333.75	14.68248	0.95375	4	1.694480103	1.338505791	6	1.333333333	57.64	36.92	47.28
2	82	r	2	1919	8523.666667	8.19536	0.934756667	4	1.658846391	1.236609576	7	1.217948718	NA	30.78	30.78
1	77	r	2	3924.25	10541.25	8.335715	1.0473125	3	1.565365177	1.307795959	8	1.102564103	26.64	50.9	38.77
2	83	r	2	220.25	6158.5	3.10577	0.8409175	4	1.694915254	1.22563359	8	1.423076923	29.73	22.75	26.24
1	78	r	1	2233.5	14099.75	9.44263	1.329825	1	1.232855602	1.149769296	7	1.025641026	53.77	70.34	62.055
1	85	r	1	274.5	7193.75	3.9849625	1.8144425	1	0.735204019	0.898237994	7	1.025641026	NA	NA	NA
2	80	r	2	2572.75	9518	10.20422	1.9652925	3	1.225666907	1.126369068	5	1.307692308	50.37	26.85	38.61
2	83	r	1	1024.75	12727.25	8.5884325	1.285825	2	0.839133225	0.982340849	5	1.397435897	73.91	58.07	65.99
2	79	r	1	703.25	14909.75	5.2997775	1.0332025	1	1.250683968	1.170446689	5	1	29.73	24.53	27.13
1	87	r	2	176.5	10083.5	4.828915	0.7254325	5	1.556990429	1.339548053	11	1.525641026	57.64	29.47	43.555
1	80	r	2	2343	15718	10.42033	1.285455	3	1.113654643	1.041924204	8	1.435897436	72.83	64.44	68.635
1	79	r	1	2818.5	11215.25	10.2291675	1.3568775	3	0.556152194	1.239732569	2	1.205128205	82.41	78.69	80.55
1	77	l	2	1775.75	14104.5	8.568255	1.27983	3	1.590494457	0.74667997	6	1.076923077	26.64	24.53	25.585
1	76	r	2	1049.75	12083.25	9.5239775	1.57001	3	1.229370786	1.149773726	10	1.205128205	73.91	78.86	76.385
1	84	r	2	2894.5	12484	13.5091575	1.31778	4	1.248072829	1.106383269	6	1.397435897	50.15	56	53.075
1	84	r	2	1995	13896.5	8.12863	0.8957125	2	0.90625	1.017583109	7	1.294871795	NA	75.5	75.5
1	81	r	1	667.25	8967.5	6.7273825	0.9962225	2	1.683072372	1.402683855	10	1.179487179	35.34	74.66	55
1	85	l	1	1901	15516	11.301555	0.995245	2	1.165416272	1.2093611	4	1.320512821	76.49	52.72	64.605
1	76	r	1	2315.25	10378	11.3937725	1.2188675	3	1.132319638	1.238503681	12	1.243589744	51.01	70.1	60.555
1	85	r	1	3676.75	16040.75	11.54107	1.9880525	4	1.379944802	1.452370294	11	1.41025641	74.79	78.86	76.825
1	83	r	2	NA	NA	NA	NA	1	NA	NA			63.31	57.64	60.475
1	87	r	2	2549.75	15405.75	13.6936975	1.270325	5	1.674029296	1.358526737	12	1.179487179	70.5	83.5	77
1	78	r	2	4340.75	17201.5	13.92482	1.416435	2	1.268152997	0.591054836	1	0.923076923	NA	NA	NA
1	88	r	2	NA	NA	NA	NA	3	NA	NA			74.79	57.64	66.215
1	87	r	2	52	5886	3.9916675	0.76979	5	NA	1.713007241	11	1.358974359	NA	NA	NA
2	80	r	1	1481	18482.5	7.3584625	1.85713	1	NA	NA		1.320512821	76.24	56.03	66.135
1	90	r	2	1345.25	25673.75	4.29303	0.9223275	3	1.351605031	1.11722531	10	1.320512821	76.49	32.5	54.495
1	83	r	2	741.75	11384.5	7.199245	1.3939325	5	1.258746437	1.471364863	8	1.269230769	72.83	79.74	76.285
1	78	l	1	1737.5	7126.25	10.04712	1.0772625	3	0.9044658	0.957417353	11	1.141025641	48.66	56	52.33
1	86	r	1	757	6710.75	4.76987	1.1337	4	0.929312309	0.847188361	11	1.217948718	83.81	77.24	80.525
1	89	r	1	403.75	13036	5.9372025	1.404395	4	1.105990783	0.987075996	12	1.346153846	52.72	72.3	62.51
1	77	r	2	2815.5	7260.5	6.972715	2.1003825	5	0.614923423	0.721156942	5	1.294871795	70.09	65.25	67.67
1	80	r	2	1232.75	7503.5	7.458825	NA	5	0.999555753	1.045734592	6	1.5	86.72	72.83	79.775
1	82	r	2	2442	12619	11.6345925	NA	5	1.115430117	1.114471018	7	1.602564103	22.03	25.45	23.74
1	80	r	1	823.5	11380.25	9.23718	1.0311325	2	0.878376259	0.991716141	1	1.217948718	79.74	79.74	79.74
1	81	l	2	923.75	8836	7.265475	1.07451	4	1.022196262	1.150241889	8	1.166666667	NA	52.72	52.72
2	87	r	1	1294.5	10780.5	7.79827	0.773525	3	0.974817222	0.578395733	1	1.141025641	NA	NA	NA
1	84	r	2	2230.5	6783	8.488325	1.5309275	5	0.758018756	0.868736341	9	1.512820513	79.74	79.74	79.74
1	77	r	1	1710.5	13486.75	5.7440525	1.3729225	3	1.224475096	1.0479946	4	1.282051282	88.7	70.09	79.395
2	86	r	2	1035.5	9500.5	7.5003975	1.689355	2	0.618046972	0.839301421	5	1.128205128	29.73	30.78	30.255
1	86	l	1	2591.5	17595.5	11.0322425	1.5042175	3	0.731442594	0.963255495	4	1.243589744	85.41	51.56	68.485
2	77	r	1	85.25	20795.75	3.6839275	1.1662675	3	1.385148134	1.026171901	7	1.166666667	NA	NA	NA
2	82	r	2	1529	14685.25	7.4718425	1.43421	2	1.389054252	1.326665116	10	1.320512821	64.44	80.75	72.595
1	81	r	2	632	14513	6.0825325	1.4804075	3	0.958424218	1.23989881	6	1.230769231	51.57	88.7	70.135
1	79	r	2	2228	16456.25	8.5083325	1.1801	2	0.920361648	0.806115992	9	1.423076923	52.72	51.5	52.11
2	81	r	2	2697.25	8394.5	8.858335	1.0522125	4	0.928912398	0.973830095	10	1.205128205	44.92	32.5	38.71
1	86	r	2	879	10952.25	8.58237	1.7169775	4	0.993826231	0.781127761	11	1.423076923	35.34	NA	35.34
1	81	r	2	2071.5	16279	8.0333025	1.84448	3	1.721077825	1.335959265	12	1.461538462	73.91	25.39	49.65
2	82	r	2	2192.25	12907.75	7.18125	0.7928025	4	1.272129757	1.027252765	9	1.487179487	78.69	74.66	76.675
1	84	r	2	3572.75	21192.5	14.1829425	0.93642	4	0.686757696	0.827391139	14	1.512820513	31.08	25.95	28.515
1	85	r	2	806.25	12754.25	6.233355	1.4139375	3	0.988975828	0.990754646	7	1.320512821	NA	NA	NA
1	88	r	1	698	14911.25	10.4753775	0.9576225	5	1.267014191	1.095721621	9	1.487179487	75.43	81.78	78.605
1	86	r	1	1624	15257.25	9.317095	1.218155	2	0.997972868	0.471285969	7	1.192307692	70.09	73.38	71.735
1	85	r	1	6135	17909	16.9675325	1.361155	3	1.119426853	0.720975499	7	1.717948718	58.77	85.13	71.95
1	77	r	2	5556.75	14709	12.99635	2.4368925	3	0.944747509	0.778154608	9	1.525641026	80.92	74.66	77.79
2	85	l	1	637.5	14985.5	4.4188925	0.52226	4	0.864491031	1.104954536	15	1.525641026	88.7	74.66	81.68
1	80	r	1	1931.25	18390.5	9.1554	1.4496975	2	0.872578594	0.823467129	7	1.282051282	70.09	50.15	60.12
1	77	r	2	3451.5	20356	12.07837	1.0773675	4	0.773588769	0.859491051	12	1.5	70.09	70.34	70.215
1	81	r	2	2084.75	12411.75	10.8896975	1.1832	4	1.17752152	0.760286812	6	1.512820513	86.72	73.91	80.315
1	79	l	2	1846.5	15503.5	13.8222525	1.0079425	3	1.268080048	1.070768176	8	1.538461538	75.5	50.57	63.035
1	87	r	1	1218.25	15541.5	8.128035	1.1668775	3	1.098759049	1.001471087	8	1.282051282	76.49	78.69	77.59
1	82	r	2	2309.5	9216.25	10.3734825	1.504175	4	0.878360394	0.92413975	10	1.435897436	39.04	50.9	44.97
1	82	r	1	2161.5	11049.75	14.2393575	1.43366	5	1.129651745	0.847224824	7	1.628205128	88.7	NA	88.7
1	86	r	1	1403.25	11115.25	7.353845	2.5054575	5	1.078235499	0.879940343	6	1.679487179	78.86	71.39	75.125
2	82	r	1	3839.75	10323.25	13.952515	3.11992	3	1.196888091	1.052795932	8	1.717948718	68.7	17.53	43.115
1	81	r	2	2668.5	13691.75	10.003055	1.675145	4	1.037310772	0.959006818	10	1.448717949	NA	NA	NA
2	79	l	2	1788	13604	10.03141	1.1134325	3	1.296152279	1.204011428	2	1.307692308	NA	NA	NA
1	81	r	2	570	9722.25	6.370775	1.321125	3	0.519858598	0.60812181	6	1.243589744	85.13	50.15	67.64
1	83	r	2	1341.25	12841.25	7.63336	2.07045	3	0.731563422	0.576965081	11	1.564102564	81.13	51.56	66.345
2	82	l	2	222.75	13735.5	4.929545	0.72177	3	0.996072628	1.004785086	8	1.320512821	54.55	86.72	70.635
2	89	r	2	2336.5	18060.25	13.8168975	1.14876	3	0.881100396	0.986734042	6	1.435897436	75.5	73.91	74.705
1	88	r	2	506.5	15171.25	7.5484825	1.6027	5	0.815171785	0.876287853	7	1.628205128	86.72	86.72	86.72
1	81	r	1	NA	NA	NA	NA	3	NA	NA			NA	NA	NA
1	89	l	2	284.5	12324.5	7.4434525	1.2159625	4	1.347507112	0.70317066	11	1.551282051	57.64	77.24	67.44
1	87	r	2	NA	NA	NA	NA	3	NA	NA			NA	NA	NA
1	81	r	2	843	10370	7.209615	1.173515	3	0.826503203	0.659014327	9	1.525641026	70.09	50.15	60.12
1	80	r	2	335.5	5405	2.929385	0.997675	3	1.080213574	1.040422728	7	1.320512821	86.72	84.61	85.665
1	79	r	1	4823.5	19068.25	12.80443	1.2783325	2	NA	0.782828484	3	1.371794872	57.38	51.56	54.47
2	83	l	2	3391.5	16481	10.597735	1.328395	3	1.093001575	0.922148099	8	1.743589744	NA	NA	NA
1	81	r	1	2987.25	19280.5	11.3093425	0.9874775	3	0.897144968	0.816787474	6	1.58974359	76.49	56.03	66.26
1	78	r	1	4085	15524	12.5203775	1.7090925	1	0.937698227	0.849532635	6	1.397435897	51.5	51.5	51.5
1	80	r	2	849.25	11580	6.6862175	0.6851025	4	0.886210564	0.868032178	8	1.423076923	76.49	78.69	77.59
2	88	l	1	NA	18496.5	9.2868525	1.4957725	3	1.501063253	1.37738311	8	1.435897436	29.73	29.73	29.73
2	85	r	1	552.75	9250.5	4.56597	1.10546	1	1.496055853	0.774463337	13	1.358974359	14.64	NA	14.64
1	86	r	2	608.25	6944	5.139135	0.8758725	5	0.846336948	NA	7	1.307692308	76.49	NA	76.49
1	84	r	1	774.25	12096.5	7.38814	1.0689825	1	1.158504476	0.876270592	7	1.217948718	62.45	21.82	42.135
1	83	r	2	2348.25	15641.75	10.0807775	0.9457025	5	0.844070405	0.765609347	6	1.538461538	70.09	37.83	53.96
1	81	r	2	341.5	6720	5.493995	0.935955	3	1.090347397	0.949990529	10	1.461538462	84.14	85.13	84.635
2	81	r	2	0	7631	4.2916675	1.00058	5	0.93728698	0.889448832	7	1.179487179	56.03	30.34	43.185
2	86	l	1	2193	11348	8.2613625	1.4948275	3	1.125527591	0.785101524	10	1.551282051	88.7	85.85	87.275
1	84	r	2	877.5	4545	7.7552425	0.9664625	4	1.006557	0.77475933	11	1.5	74.66	74.66	74.66
1	84	r	1	244.25	11023	5.01818	1.2730025	3	1.070345484	0.957689186	11	1.282051282	70.34	86.72	78.53
1	88	r	1	1286	9183.75	8.3923675	1.343735	3	0.884127314	0.717726631	9	1.205128205	NA	NA	NA
2	83	r	2	358.5	7508.5	4.7242825	1.8835175	4	1.03235797	0.96370997	8	1.602564103	54.55	62.45	58.5
2	82	r	1	1293.5	7736.5	6.27596	1.792315	3	1.322802786	0.979415671	9	1.192307692	73.91	75.5	74.705
1	88	r	2	891.75	8656	8.3353375	1.068555	4	1.481070073	1.252926484	8	1.371794872	43.85	78.69	61.27
2	88	l	1	2357.75	17060.5	9.1006175	1.21067	3	1.036437247	0.676440486	9	1.282051282	NA	NA	NA
1	82	r	2	NA	NA	NA	NA	2	1.551553905	1.338026044	7	1.282051282	64.44	NA	64.44
1	78	r	1	1676.75	12208.75	6.388115	0.699035	3	0.842414196	0.936006504	0	1.217948718	70.34	70.34	70.34
1	87	r	2	NA	NA	NA	NA	4	0.905976614	1.037212265	11	1.461538462	NA	NA	NA
1	85	r	2	611.5	11637.5	6.741025	0.8955525	3	1.048280819	0.949355376	7	1.41025641	68.88	76.49	72.685
1	88	r	2	1590	9643.75	8.4219325	1.51628	3	1.316135825	1.125194378	10	1.564102564	68.7	50.9	59.8
1	86	r	2	639.75	8578	6.565705	2.094035	3	1.659396928	1.345552716	2	1.487179487	NA	NA	NA
1	81	r	1	65.5	9301.25	6.7333325	1.2355425	3	0.979322309	0.974414833	7	1.564102564	71.55	76.65	74.1
1	82	r	2	506.75	8767	6.1110125	0.979945	3	0.862417464	0.634807347	2	1.333333333	48.66	43.76	46.21
2	81	r	1	597	6335.25	4.217865	1.3735125	3	1.081816215	1.362434987	7	1.525641026	70.34	NA	70.34
1	84	r	2	997.5	10956.25	6.1964275	1.949665	3	1.131748885	0.759529333	8	1.551282051	71.39	88.7	80.045
1	80	l	2	338.25	10894.75	5.7005475	1.3854225	5	0.899470899	0.56175126	10	1.448717949	57.64	57.64	57.64
2	86	l	2	193	6477.5	5.19231	1.515865	3	1.06888361	1.008210778	9	1.423076923	75.54	81.78	78.66
1	86	r	1	1736	13636.66667	7.28254	1.57855	3	0.865514345	0.762518542	5	1.423076923	88.31	72.94	80.625
1	89	l	1	1345	16283.5	10.83607	1.26373	3	1.08082548	0.990534889	6	1.397435897	NA	57.13	57.13
1	86	r	1	317.25	10027.25	4.9214275	1.0585025	3	1.082137746	1.088907993	8	0.935897436	65.12	71.39	68.255
2	79	l	1	1928.5	10594	6.686975	0.9042875	3	0.971012423	0.752033175	1	1.256410256	71.39	72.94	72.165
1	83	r	1	1049.5	8955.75	11.6324125	1.77563	3	NA	1.004258929	10	1.08974359	72.94	88.7	80.82
2	86	r	2	146	6211	4.88479	0.8928775	3	1.303930968	1.229607184	8	1.692307692	44.92	73.91	59.415
1	75	w	1	1999	17089	9.68575	1.8438925	3	0.788772235	0.74781275	7	1.038461538	NA	NA	NA
1	84	l	2	372.25	6930.25	4.3989075	1.22704	5	1.025232101	0.7680363	12	1.769230769	83.5	39.02	61.26
1	85	r	1	2501	11560.25	7.718095	1.2503	3	1.100656844	0.706072388	6	1.307692308	72.3	75.13	73.715
2	85	l	1	930	6463.75	5.88013	1.496975	1	0.396901761	NA	0	1.333333333	NA	29.81	29.81
1	87	r	2	418	10381.25	8.475	0.5648175	3	0.913671131	0.781993854	10	1.576923077	81.92	78.76	80.34
2	79	r	2	2374.75	11254.75	9.81668	1.857935	3	1.289704473	0.820614319	7	1.333333333	NA	30.78	30.78
2	77	r	2	1215	10603.5	8.933335	1.5185025	3	1.004236623	0.825580366	10	1.397435897	26.64	29.81	28.225
1	82	r	2	3561.5	17876.5	12.155375	0.8506225	4	1.352761566	1.110373698	14	1.551282051	74.66	26.62	50.64
2	86	r	1	NA	13327.25	18.016645	1.517515	4	1.351938583	1.254827555	6	1.397435897	NA	29.16	29.16
1	89	r	1	4820	13040	14.6718975	1.94445	4	0.977308127	0.655140633	11	1.564102564	70.5	37.34	53.92
1	85	r	2	919.75	11903	11.9825775	1.409235	5	1.164182	1.058962316	7	1.371794872	50.37	73.91	62.14
2	86	r	1	5727.25	24885.75	14.902085	1.0769775	3	1.498314396	1.377550199	4	1.448717949	26.64	73.91	50.275
1	83	r	1	6777	15926.75	15.16204	2.61967	4	NA	0.948806604	8	1.423076923	74.79	73.91	74.35
1	82	r	2	167.25	18257.75	5.2311975	0.9368025	4	1.45790811	0.998365054	11	1.538461538	56.03	29.16	42.595
1	79	r	2	1216	13311	9.8756475	0.9580825	5	1.112540417	1.207586646	11	1.641025641	82.41	78.69	80.55
1	82	r	1	1872.25	23830.25	6.431065	2.4089925	2	1.089324619	0.934216588	7	1.217948718	85.85	80.46	83.155
2	78	r	1	1012.75	13861.75	8.873035	0.9313625	3	1.031383527	1.105047942	6	1.743589744	81.92	70.34	76.13
1	75	r	1	1770.25	10989.75	8.315775	0.57575	5	1.208915754	0.935775471	9	1.551282051	88.7	71.39	80.045
1	87	r	2	536	8980.25	4.3613625	1.6654675	3	0.88440032	0.567557168	5	1.679487179	26.64	51.5	39.07
1	80	r	2	3007.25	15126.75	14.882885	1.43593	2	1.413427562	1.268088167	8	1.448717949	42.3	70.34	56.32
1	78	r	2	250	12521.66667	4.913756667	1.020063333	3	1.625549818	1.248604501	9	1.294871795	70.34	72.24	71.29
1	85	r	2	292.25	8558.25	4.1854175	1.42261	4	1.461499916	1.483194141	7	1.58974359	57.64	73.91	65.775
1	86	l	2	189	15328	5.9303675	1.2882575	3	0.603519471	0.941842796	9	1.435897436	68.7	76.65	72.675
1	85	r	2	508.5	10836.75	9.320835	1.815075	4	NA	NA		1.230769231	68.7	39.04	53.87
1	83	r	2	1230.5	8719.75	3.3573725	1.49975	4	0.878383774	0.99444333	7	1.256410256	54.55	24.53	39.54
1	78	r	2	NA	NA	NA	NA	3	NA	NA			57.64	78.86	68.25
2	82	r	2	374.75	10443.25	5.649145	2.14952	3	0.798443036	0.489743001	7	1.282051282	NA	NA	NA
1	79	r	1	983	7811.75	6.46201	1.643605	4	1.580005745	1.331447007	8	1.282051282	44.92	NA	44.92
1	76	r	2	NA	NA	NA	NA	4	NA	NA			54.55	71.39	62.97
1	86	r	2	1375.5	17543	7.3478175	1.220105	3	1.03340324	0.627629899	13	1.358974359	NA	NA	NA
1	88	r	1	332	7658.5	7.8	2.5270625	2	1.788642123	1.518194208	11	1.346153846	57.64	21.82	39.73
2	84	r	2	335.75	6551.25	6.0769225	1.054595	4	1.544335292	1.443476327	7	1.564102564	31.08	65.25	48.165
1	80	r	1	NA	NA	NA	NA	2	NA	NA			68.88	74.66	71.77
2	89	l	1	2109.5	19320.5	8.8538475	0.8883425	3	1.38026225	1.200590121	2	1.282051282	48.66	30.49	39.575
2	89	l	1	6528	15132.75	16.68489	1.86811	4	1.292657704	1.046122859	7	1.256410256	NA	NA	NA
1	88	r	2	3383	11533.25	9.153885	1.3463075	5	1.446131598	1.172013209	12	1.269230769	82.41	88.7	85.555
2	81	r	2	1546.25	9963	8.4431825	1.694695	3	0.621876735	0.849730586	5	1.115384615	43.51	65.25	54.38
2	81	r	2	397.75	9933.75	4.85625	1.223165	4	0.950023031	0.934596986	7	1.243589744	14.64	24.49	19.565
2	76	r	2	NA	NA	NA	NA	3	NA	NA			50.37	24.53	37.45
1	88	r	2	376.5	20213	9.1802075	1.1070875	3	1.437206746	1.123165778	7	1.5	57.64	51.56	54.6
1	89	r	1	148.5	11694	5.6785725	1.221225	3	0.691307955	0.773190645	2	1.166666667	78.86	78.86	78.86
1	79	r	2	280.25	12195	4.79578	1.212905	2	0.766715526	0.694793348	2	1.294871795	58.77	62.45	60.61
2	80	r	2	1276.5	7663.5	6.6143025	1.11395	3	0.875375682	0.911847899	6	1.282051282	50.15	79.74	64.945
1	84	r	2	413.5	9373.75	6.01736	1.371555	3	1.535705145	1.098646094	8	1.192307692	64.4	85.41	74.905
1	85	r	1	238	10985.25	4.2366075	0.24909	2	1.076180537	0.884137918	6	1.217948718	65.01	56.03	60.52
1	84	r	1	1516	8712.5	7.4522725	0.8393625	3	0.986679822	0.828919674	11	1.333333333	68.7	80.75	74.725
1	89	r	1	1412.5	9208.25	5.6964275	1.512845	4	0.797571267	0.985489546	7	1.269230769	88.7	88.31	88.505
1	84	r	2	1771.5	9455.75	9.7881325	1.2803225	3	1.351727428	0.876488661	10	1.282051282	84.14	88.7	86.42
1	85	r	1	913	9982.5	5.8224375	1.24289	3	NA	NA		1.230769231	39.04	70.34	54.69
2	81	r	2	54.25	5440.75	2.9230775	0.6367875	5	1.016626767	0.974051575	8	1.628205128	NA	25.95	25.95
1	77	r	2	1507	NA	7.0601175	0.6910675	4	0.833738623	0.79237301	5	1.294871795	76.49	62.45	69.47
1	82	r	2	1180.75	10609.5	8.7306975	1.30401	4	0.826239359	0.782855659	7	1.641025641	39.04	29.81	34.425
1	86	r	2	307.75	9293.25	10.6	0.620385	4	1.286859328	1.004865665	12	1.641025641	44.92	35.34	40.13
1	80	r	1	4429.25	19188.5	8.4487175	1.8516	3	0.793992877	0.597730169	5	1.205128205	19.41	16.39	17.9
2	84	r	2	NA	NA	NA	NA	3	NA	NA			29.47	70.34	49.905
1	88	r	2	125	6396.25	1.8285425	0.60913	4	1.030348445	1.091145767	10	1.461538462	59.85	37.83	48.84
2	82	r	2	1894.75	14506	10.2808025	0.86062	3	1.081648038	0.713411325	5	1.346153846	NA	NA	NA
1	80	r	1	3069.75	13035	9.82831	2.1040675	3	1.511826384	1.056765659	7	1.435897436	47.83	78.86	63.345
2	77	r	1	NA	NA	NA	NA	4	NA	NA			29.73	43.51	36.62
2	83	l	2	69.25	9480	2.6602275	1.765635	4	1.190809751	1.028236112	8	1.435897436	43.51	74.66	59.085
2	83	r	2	559.75	9893	6.098065	2.29326	2	1.481664403	0.497710445	5	1.243589744	29.47	56.03	42.75
2	75	r	2	2848.75	11828.25	8.3797625	1.4193175	3	0.981821428	0.858125083	7	1.307692308	79.49	74.66	77.075
1	82	r	1	1634.75	11745.75	8.166305	2.34925	5	1.128777373	0.942625861	4	1.602564103	73.91	72.96	73.435
1	77	r	2	718.25	10365	7.83691	1.482175	4	1.38121547	1.057233989	4	1.358974359	82.41	43.85	63.13
1	82	r	1	3062	23941	8.7379	1.597415	2	0.975881779	0.998996166	2	1.487179487	68.7	81.92	75.31
2	75	r	2	2291	17295.25	8.6458325	1.012685	3	0.701500787	0.644798987	6	1.371794872	24.98	56.03	40.505
2	83	r	2	2152	13317.75	10.7390325	1.5553725	3	0.916086479	0.807854137	4	1.256410256	56	59.35	57.675
1	81	r	1	NA	24720.75	13.19475	1.38029	3	0.896172065	0.874227063	7	1.205128205	17.53	52.72	35.125
1	86	r	2	383.75	10646.5	6.592155	1.59099	3	0.865187982	0.860720891	2	1.756410256	43.51	79.74	61.625
2	78	r	2	1999.25	16010.25	8.154415	1.4611225	4	0.925656555	0.726802378	7	1.525641026	79.74	72.24	75.99
1	79	r	2	2122.75	16532	12.9854625	1.1078	3	1.128813778	0.955671543	6	1.166666667	52.72	36.97	44.845
1	82	r	1	3224	19281.5	16.175	1.41488	3	0.923409756	0.92134262	7	1.205128205	31.08	57.99	44.535
1	80	r	1	3367.25	15271.25	9.44723	1.848655	3	1.120854487	1.112619748	4	1.256410256	80.92	72.83	76.875
1	78	r	1	3918.5	18822	14.3582275	1.5247625	4	0.895844861	0.791917183	7	1.5	76.49	37.34	56.915
1	84	l	2	2087.75	18872.5	8.4075975	1.2953575	3	0.711632975	0.92030002	5	0.871794872	75.5	NA	75.5
1	82	l	1	3410.25	13402.75	14.9423075	2.2117525	4	1.189019059	1.142781414	7	1.371794872	57.64	65.12	61.38
2	79	r	1	2471.25	15226.5	9.830555	1.6018925	4	0.751738395	0.858419903	6	1.128205128	26.64	68.7	47.67
1	81	r	2	6944.5	22436.5	18.25385	0.979945	4	0.87820545	0.908569769	1	1.205128205	70.34	80.46	75.4
2	87	r	2	3095.25	15019.5	10.8019125	1.333595	4	0.803051596	1.057289129	8	1.371794872	75.5	25.04	50.27
1	85	r	2	775.75	8693.75	5.798485	2.14871	5	0.831630471	0.920426374	11	1.730769231	70.09	70.09	70.09
1	84	r	1	5053	15960	11.882755	2.45076	3	0.349489561	NA	7	1.474358974	76.49	83.5	79.995
2	76	r	1	970	11869	7.3243575	1.732325	3	1.119488986	1.003060184	12	1.320512821	52.72	57.64	55.18
1	80	r	1	3243.75	23199	8.41755	1.14311	2	0.82353822	0.604502926	6	1.358974359	57.64	70.34	63.99
1	82	r	2	2038	14094.25	13.7916675	1.3105875	3	1.002624517	0.893547203	12	1.653846154	26.64	57.64	42.14
1	89	r	1	1371.75	11475	7.2991775	0.9323525	5	1.146788991	1.057828899	10	1.358974359	76.49	47.74	62.115
1	87	r	2	1713.75	10441	7.80023	2.1204175	4	0.958058335	0.908714442	11	1.602564103	29.47	29.73	29.6
1	82	r	1	2837.25	20760.75	13.9125	0.58984	2	0.839735017	0.851593759	5	1.166666667	NA	NA	NA
1	87	r	2	647	9898	4.9005675	0.982045	4	0.905842685	0.863796165	11	1.384615385	65.01	57.64	61.325
1	80	r	1	NA	NA	NA	NA	3	NA	NA			31.08	51.57	41.325
1	80	r	2	1504.5	6446.25	6.18006	0.696065	4	1.136866039	0.55351091	11	1.320512821	57.64	37.34	47.49
1	86	r	2	1077.25	9966.5	7.65625	0.9713425	3	1.453488372	1.088975862	11	1.525641026	26.64	19.41	23.025
1	88	r	1	NA	NA	NA	NA	5	NA	NA			76.49	33.83	55.16
1	82	r	2	916	9530.75	5.798185	1.7212025	2	0.872443612	1.019308943	5	1.461538462	68.7	26.62	47.66
1	81	r	1	68	6469.25	4.3270825	0.962765	4	1.928020566	1.076608091	10	1.346153846	68.7	29.81	49.255
1	77	r	1	NA	NA	NA	NA	4	NA	NA			57.64	43.76	50.7
1	85	r	2	726.75	14205	4.12643	1.054875	4	1.300014445	1.094027928	13	1.346153846	57.64	23.57	40.605
1	84	r	1	NA	NA	NA	NA	3	1.427115189	1.57676151	5	1.294871795	68.7	37.34	53.02
2	81	r	1	1341.75	15056.5	12.35011	1.2624475	5	1.479631942	1.454022762	9	1.256410256	56.03	58.07	57.05
1	85	r	1	249.75	5999	2.6576375	1.6593425	3	1.27395591	1.685202897	7	1.320512821	50.15	73.91	62.03
2	89	r	1	3072.5	11172.75	9.239995	1.81847	5	1.760829099	1.422686328	5	1.051282051	NA	NA	NA
1	81	l	1	726.25	15543.25	5.068045	1.553315	3	1.745692082	0.954312411	8	1.141025641	29.47	23.57	26.52
1	79	r	1	978.25	16301.5	7.9875	0.8594225	3	1.140327341	0.959586248	7	1.076923077	57.64	57	57.32
1	84	r	1	2372.333333	6642	10.36068667	1.996433333	3	0.924580637	1.356009356	6	1.102564103	82.41	73.91	78.16
1	77	r	1	393	12680.75	5.83609	1.691365	3	1.187608157	1.230049341	2	1.256410256	78.69	73.38	76.035
1	85	r	2	4981.25	15697.25	13.2177625	1.8204225	5	1.642260846	1.323861888	11	1.371794872	57.38	56.03	56.705
1	78	r	2	627	11083	6.2263675	0.9680475	3	0.943474762	0.54677667	4	1.333333333	30.59	29.81	30.2
2	85	r	2	2163.75	19261.5	6.89991	0.909795	3	NA	1.375005781	3	1.282051282	NA	24.93	24.93
1	82	r	2	411.25	9499	3.87121	1.8642675	3	1.199563795	1.166574101	10	1.346153846	75.67	74.79	75.23
1	83	r	2	2157.75	13265.75	12.1473425	1.42188	5	1.044028159	0.42353193	1	1.128205128	29.47	65.25	47.36
1	81	r	2	NA	NA	NA	NA	3	0.737395152	1.015048659	3	1.256410256	43.51	74.66	59.085
1	85	r	2	1485	14563.25	8.404165	0.73032	3	1.272767171	1.237127813	5	1.166666667	35.34	NA	35.34
1	82	r	2	1904.75	16730	12.2090625	1.0439175	3	1.127286782	1.151128712	2	1.179487179	25.04	29.16	27.1
1	80	r	2	1494	13008.75	7.26645	1.680225	1	1.040391677	1.253001984	5	1.333333333	68.7	70.34	69.52
1	77	r	2	2494.5	11392.75	7.1388875	NA	2	0.877138024	0.917790174	5	1.205128205	NA	NA	NA
1	86	r	2	1180.5	15503.75	7.703845	NA	2	0.87381136	0.849170609	10	1.115384615	73.91	71.39	72.65
2	80	r	2	3726.25	11777.25	14.8049225	0.76045	3	0.835029487	1.10917127	6	1.333333333	17.53	70.34	43.935
1	88	r	2	993.25	10648	4.648215	0.6838375	4	1.128089427	0.762937958	6	1.371794872	73.91	56.03	64.97
1	86	r	1	2669.5	16015	14.80705	2.0782525	4	1.179324752	0.931930946	6	1.461538462	81.4	56.03	68.715
1	88	r	2	450	8060	7.1980175	1.16478	4	1.21426589	1.18027476	11	1.41025641	65.01	75.13	70.07
1	82	r	2	456.25	7885.25	7.8836525	NA	4	1.513558966	1.495889022	10	1.435897436	70.5	73.38	71.94
2	81	r	1	3959.5	12932.75	13.81294	NA	3	1.372495196	1.159269533	5	1.243589744	29.73	32.5	31.115
2	86	r	2	1915.75	7694.5	9.7965	NA	3	1.255155101	1.218619656	9	1.243589744	39.02	29.81	34.415
1	79	r	1	6075.75	21099.5	14.0568175	1.431965	2	1.104867732	0.965723089	2	1.166666667	31.08	27.61	29.345
1	81	r	2	1920.5	13612.25	8.0907525	NA	3	1.424557794	1.147084031	6	1.217948718	48.66	72.94	60.8
2	86	r	2	2395	15365.25	12.13734	1.6312075	3	1.01901185	0.847557884	8	1.076923077	78.86	29.47	54.165
2	84	r	1	1863	16094	8.511	NA	3	1.074608535	0.813676619	6	1.192307692	14.64	16.5	15.57
1	78	r	2	1721.25	16422.75	12.1245125	NA	3	0.91231083	0.715428542	8	1.615384615	NA	76.49	76.49
